# Supplementary material for: Novel Molecular Subtypes and Related Score Based on Histone Acetylation Modification in Renal Clear Cell Carcinoma
Source: Front Cell Dev Biol. 2021 Sep 23;9:668810. doi: 10.3389/fcell.2021.668810 (PMC8495165; doi:10.3389/fcell.2021.668810)
Supplement: Supplementary file 1 [file Table_1.XLSX]

## Sheet: Sheet1
Supplementary table 1. Characteristics of the patinets
sample ID	Sex	Age	Stage at diagnosis	Fuhrman grade	sarcomatioid component	metastases during the observation period	outcome	observation period (month)	VHL mutaion (codon)	VHL mutation (AA)	exome target	gene expression profile	methylation array	RNA-Seq	whole genome	HIFα_IHC	germline control
ccRCC-1	F	58	pT1bN0M0	3	-	lung	alive	111	c.224_225delTC	p.F76fs	SureSelect 50M	ccB	+	+	-	+	normal kidney tissue
ccRCC-2	M	71	pT1aN0M1	3	-	bone	dead	73			SureSelect 50M	ccA	+	+	-	+	normal kidney tissue
ccRCC-3	M	71	pT3bN1M0	2	-	bone	dead	8	c.433_442delCAGCCTATTT	p.Q145fs	SureSelect 50M	ccA	+	+	-	+	normal kidney tissue
ccRCC-4	M	82	pT1bN0M0	3	-	lung, aderenal, brain	dead	9			SureSelect 50M	ccA	+	+	-	+	normal kidney tissue
ccRCC-5	M	77	pT1aN0M0	2	-	local recurrence	alive	98	c.234T>A	p.N78K	SureSelect 38M	ccA	+	+	-	+	normal kidney tissue
ccRCC-6	M	75	pT1bN0M0	2	-	-	alive	94	c.266T>C	p.L89P	SureSelect 50M	ccA	+	+	-	+	normal kidney tissue
ccRCC-7	F	87	pT2N0M0	4	-	-	alive	11	c.322_323insGCATCCACAGCTACCGAG	p.R108_I109insIHSYRG	SureSelect 50M	ccA	+	+	-	+	normal kidney tissue
ccRCC-8	M	73	pT1bN0M0	1	-	-	alive	80			SureSelect 50M	ccA	+	+	-	+	normal kidney tissue
ccRCC-9	M	75	pT2N1M1	4	present	lung, bone, pleura	dead	12	c.464-25_465delGAGGATTTGGTTTTTGCCCTTCCAGTG	p.V155fs	SureSelect 50M	ccB	+	+	-	+	normal kidney tissue
ccRCC-10	M	76	pT3aN2M1	4	present	lung, lymph node, bone	dead	3	c341_342insT	p.H115fs	SureSelect 50M	ccB	+	+	-	+	normal kidney tissue
ccRCC-11	M	76	pT1aN0M0	2	-	-	alive	79	c.343C>T	p.H115Y	SureSelect 50M	ccA	+	+	-	+	normal kidney tissue
ccRCC-12	M	80	pT1aN0M0	2	-	-	alive	30	c.239G>A	p.S80N	SureSelect 50M	ccA	+	+	-	+	normal kidney tissue
ccRCC-13	F	44	pT3aN2M0	3	-	lung	dead	18	c.T266C	p.L89P	SureSelect 50M	ccB	+	+	-	+	normal kidney tissue
ccRCC-14	M	58	pT3cN0M0	2	-	lung	alive	76	c.470C>T	p.T157I	SureSelect 50M	ccB	+	+	-	+	normal kidney tissue
ccRCC-15	F	65	pT2N0M0	2	-	-	dead	69	c.173delG	p.P59fs	SureSelect 50M	ccA	+	+	-	+	normal kidney tissue
ccRCC-16	M	48	pT2N0M0	1	-	-	alive	73	c.G208T	p.E70X	SureSelect 50M	ccA	+	+	-	+	normal kidney tissue
ccRCC-17	F	54	pT1bN0M0	2	-	-	alive	74			SureSelect 50M	ccA	+	+	-	+	normal kidney tissue
ccRCC-18	F	56	pT1aN0M0	1	-	-	alive	71	c.233A>G	p.N78S	SureSelect 50M	ccA	+	+	+	+	normal kidney tissue
ccRCC-19	F	39	pT2N0M0	undetermined	-	-	alive	70	c.473delT	p.L158fs	SureSelect 50M	ccA	+	+	-	+	normal kidney tissue
ccRCC-20	F	56	pT3aN0M1	2	-	ovary, lung	alive	31	c.464-3_-2insA	p.V155splice	SureSelect 50M	ccA	+	+	-	+	normal kidney tissue
ccRCC-21	M	70	pT1bN0M0	1	-	-	alive	36			SureSelect 38M	ccA	+	+	-	+	normal kidney tissue
ccRCC-22	M	64	pT3bN0M0	3	-	bone	dead	11	c.264G>T	p.W88C	SureSelect 50M	ccB	+	+	-	+	normal kidney tissue
ccRCC-23	M	72	pT1bN0M0	2	-	-	alive	39			SureSelect 50M	ccB	+	+	-	+	normal kidney tissue
ccRCC-24	M	91	pT3bN0M0	2	-	-	dead	25	c.208-210delGAGinsA	p.E70fs	SureSelect 50M	ccB	+	+	-	+	normal kidney tissue
ccRCC-25	M	65	pT1aN0M0	2	-	-	alive	45			SureSelect 50M	ccA	+	+	-	+	normal kidney tissue
ccRCC-26	M	51	pT1bN0M0	2	-	-	alive	60	c.512_513delinsC	p.K171fs	SureSelect 50M	ccB	+	+	-	+	normal kidney tissue
ccRCC-27	M	56	pT1aN0M0	1	-	-	alive	53			SureSelect 50M	ccB	+	+	-	+	normal kidney tissue
ccRCC-28	M	59	pT1bN0M0	2	-	-	alive	51	c.463+2_3TA>CC	p.V155splice	SureSelect 50M	ccA	+	+	-	+	normal kidney tissue
ccRCC-29	F	73	pT1aN0M0	2	-	-	alive	57	c.401delA	p.E134fs	SureSelect 50M	ccA	+	+	-	+	normal kidney tissue
ccRCC-30	M	64	pT2N0M0	3	present	lung, bone	dead	14	c.361_362GA>TT	p.D121F	SureSelect 50M	ccB	+	+	-	+	normal kidney tissue
ccRCC-31	M	75	pT1aN0M0	2	-	-	alive	52			SureSelect 50M	ccA	+	+	-	+	normal kidney tissue
ccRCC-32	M	55	pT2N0M0	2	-	lung	dead	44			SureSelect 50M	ccB	+	+	-	+	normal kidney tissue
ccRCC-33	F	68	pT1bN0M0	1	-	-	alive	50	c.529A>T	p.R177X	SureSelect 50M	-	+	-	-	+	normal kidney tissue
ccRCC-34	M	65	pT3bN0M1	2	-	lung	alive	51	c.221T>A	p.V74D	SureSelect 50M	ccB	+	+	+	+	normal kidney tissue
ccRCC-35	M	67	pT1aN0M0	1	-	-	alive	46			SureSelect 50M	ccA	+	+	-	+	normal kidney tissue
ccRCC-36	M	59	pT2N0M0	2	-	-	alive	47	c.217_218insC	p.Q73fs	SureSelect 50M	ccA	+	+	-	+	normal kidney tissue
ccRCC-37	F	73	pT1aN0M0	1	-	-	alive	50			SureSelect 50M	ccA	+	+	-	+	normal kidney tissue
ccRCC-38	M	60	pT1aN0M0	2	-	contralateral kidney	alive	46			SureSelect 50M	ccB	+	+	-	+	normal kidney tissue
ccRCC-39	M	73	pT2N0M0	undetermined	-	-	alive	30	c.362A>G	p.D121G	SureSelect 50M	ccA	+	+	-	+	normal kidney tissue
ccRCC-40	M	65	pT1aN0M0	2	-	-	alive	34	c.341G>C	p.G114A	SureSelect 50M	ccA	+	+	-	+	normal kidney tissue
ccRCC-41	M	82	pT3bN0M0	4	present	bone	dead	18			SureSelect 50M + TruSeq 62M	ccB	+	+	-	+	normal kidney tissue
ccRCC-42	M	73	pT3aN0M0	2	-	-	alive	39			SureSelect 50M	ccB	+	+	-	+	normal kidney tissue
ccRCC-43	F	55	pT1bN0M0	2	-	-	alive	35			SureSelect 50M	ccA	+	+	-	+	normal kidney tissue
ccRCC-44	F	56	pT1bN0M0	1	-	-	alive	35			SureSelect 50M	ccA	+	+	-	+	normal kidney tissue
ccRCC-45	M	61	pT1aN0M0	4	-	-	alive	34			SureSelect 50M	ccB	+	+	-	+	normal kidney tissue
ccRCC-46	M	61	pT1bN0M0	3	-	-	alive	33	c.388G>C	p.V130L	SureSelect 50M	ccB	+	+	-	+	normal kidney tissue
ccRCC-47	F	77	pT1aN0M0	1	-	bone	alive	33	c.256C>T	p.P86S	SureSelect 50M	-	+	-	-	+	normal kidney tissue
ccRCC-48	M	42	pT1bN0M0	2	-	-	alive	33			SureSelect 50M	ccA	+	+	-	+	normal kidney tissue
ccRCC-49	M	64	pT3bN0M0	3	-	-	alive	43	c.569_577 delACCACCCAAinsT	p.D190fs	SureSelect 50M	ccA	+	+	-	+	normal kidney tissue
ccRCC-50	M	68	pT3bN0M0	2	-	-	alive	30	c.391 A>T	p.N131Y	SureSelect 50M	ccB	+	+	-	+	normal kidney tissue
ccRCC-51	M	70	pT3aN0M0	2	-	-	alive	47	c.355 delT	p.F119fs	SureSelect 50M	ccA	+	+	+	+	normal kidney tissue
ccRCC-52	F	66	pT3bN0M1	3	-	pancreas	alive	45	c.384_385 delTC	p.L129fs	SureSelect 50M	ccA	+	+	-	+	normal kidney tissue
ccRCC-53	M	69	pT1aN0M0	2	-	-	alive	42			SureSelect 50M	ccA	+	+	-	+	normal kidney tissue
ccRCC-54	M	57	pT1bN0M0	2	-	-	alive	40			SureSelect 50M	ccA	+	+	-	+	normal kidney tissue
ccRCC-55	F	58	pT3bN0M0	2	-	bone	alive	42	c.203 C>A	p.S68X	SureSelect 50M	ccB	+	+	+	+	normal kidney tissue
ccRCC-56	M	78	pT1aN0M0	2	-	-	alive	65	c.616_617insT	p.A207fs	SureSelect 50M	ccB	+	+	+	+	peripheral blood
ccRCC-57	F	21	pT3aN1M0	2	-	-	alive	24			SureSelect 50M	-	+	-	-	+	peripheral blood
ccRCC-58	M	62	pT1aN0M0	1	-	-	alive	37	c.194 C>T	p.S65L	SureSelect 50M	ccB	+	+	+	+	normal kidney tissue
ccRCC-59	M	56	pT1bN0M0	2	-	-	alive	31	c.440 delT	p.F148fs	SureSelect 50M	ccA	+	+	+	+	normal kidney tissue
ccRCC-60	F	78	pT1aN0M0	1	-	-	alive	49			SureSelect 50M	ccA	+	+	-	+	peripheral blood
ccRCC-61	M	56	pT1aN0M0	2	-	-	alive	49	c.533 T>C	p.L178P	SureSelect 50M	ccA	+	+	-	+	normal kidney tissue
ccRCC-62	M	78	pT1bN0M0	2	-	-	alive	54	c.353 T>C	p.L118P	SureSelect 50M	ccA	+	+	-	+	normal kidney tissue
ccRCC-63	F	42	pT1bN0M0	2	-	-	alive	57	c.G500A	p.R167Q	SureSelect 50M	ccA	+	-	-	+	normal kidney tissue
ccRCC-64	M	58	pT3aN0M0	3	-	-	alive	81	c.472 C>G	p.L158V	SureSelect 50M	ccB	+	+	+	+	normal kidney tissue
ccRCC-65	M	63	pT3bN0M1	3	-	lung, bone, pleura	dead	10	c.452_453 insCA	p.L153fs	SureSelect 50M	ccB	+	+	-	+	normal kidney tissue
ccRCC-66	F	73	pT3bN0M1	2	-	lung	alive	84	c.256 C>A	p.P86T	SureSelect 50M	ccA	+	+	+	+	normal kidney tissue
ccRCC-67	M	59	pT1aN0M0	3	-	lung	dead	42	c.554_555 insGCTCTA	p.Y185X	SureSelect 50M	ccA	+	+	-	+	normal kidney tissue
ccRCC-68	M	69	pT1bN0M0	2	-	-	alive	88	c.345 C>A	p.H115Q	SureSelect 50M	ccA	+	+	-	+	normal kidney tissue
ccRCC-69	M	80	pT1aN0M0	3	-	lung	alive	89	c.224_226 delTCT	p.F76 del	SureSelect 50M	ccB	+	+	-	+	normal kidney tissue
ccRCC-70	M	70	pT4N0M1	3	-	lung	dead	18			SureSelect 50M	ccB	+	+	-	+	normal kidney tissue
ccRCC-71	M	72	pT1bN0M0	2	-	-	alive	72	c.374 delAinsTT	p.H125fs	SureSelect 50M	ccA	+	+	-	+	normal kidney tissue
ccRCC-72	M	35	pT1bN0M0	3	-	-	alive	92	c.254 T>C	p.L85P	SureSelect 50M	ccA	+	+	-	+	normal kidney tissue
ccRCC-73	M	56	pT1aN0M0	2	-	-	alive	88	c.203_204 delCG	p.E70fs	SureSelect 50M	ccA	+	+	-	+	peripheral blood
ccRCC-74	F	74	pT1aN0M0	2	-	-	alive	21			SureSelect 50M	-	+	-	-	+	normal kidney tissue
ccRCC-75	M	58	pT3aN1M1	2	-	lung, pancreas	dead	6	c.351 G>A	p.W117X	SureSelect 50M	ccB	+	+	-	+	normal kidney tissue
ccRCC-76	F	81	pT3aN0M1	2	-	lumg	dead	32			SureSelect 50M	ccA	+	+	-	+	normal kidney tissue
ccRCC-77	M	41	pT1bN0M0	2	-	-	alive	62	c.173_192 delGCGGCCGCGGCCCGTGCTGC	p.R58fs	SureSelect 50M	ccA	+	+	-	+	normal kidney tissue
ccRCC-78	F	70	pT1aN0M0	2	-	-	alive	87	c.263 G>A	p.W88X	SureSelect 50M	ccA	+	+	-	+	normal kidney tissue
ccRCC-79	M	35	pT1bN0M0	3	-	-	alive	89			SureSelect 50M	ccB	+	+	-	+	normal kidney tissue
ccRCC-80	M	70	pT2N0M0	2	-	lung	alive	100	c.510 delCinsAA	p.P172fs	SureSelect 50M + TruSeq 62M	ccA	+	+	-	+	normal kidney tissue
ccRCC-81	M	73	pT3aN2M0	3	-	lymph node	dead	43			SureSelect 50M	ccB	+	+	-	+	normal kidney tissue
ccRCC-82	M	53	pT1aN0M0	3	-	-	alive	103	c194 C>A	p.S65X	SureSelect 50M	ccA	+	+	-	+	normal kidney tissue
ccRCC-83	M	72	pT1aN0M0	2	-	-	alive	10	c361 G>T	p.D121Y	TruSeq 62M	ccA	+	+	-	+	normal kidney tissue
ccRCC-84	M	69	pT1bN0M0	3	-	-	alive	67			SureSelect 50M	ccB	+	+	-	+	normal kidney tissue
ccRCC-85	F	73	pT1bN0M0	3	-	lung	alive	111	c.239G>A	p.S80N	SureSelect 50M	ccA	+	+	+	+	normal kidney tissue
ccRCC-86	F	74	pT1bN0M0	3	-	-	alive	113			SureSelect 50M	ccA	+	+	-	+	normal kidney tissue
ccRCC-87	M	40	pT1bN0M0	2	-	-	alive	79	c.471delT	p.L158fs	SureSelect 50M	ccA	+	+	-	+	normal kidney tissue
ccRCC-88	M	64	pT1aN0M0	2	-	-	alive	96	c.257C>G	p.P86R	SureSelect 50M	ccA	+	+	-	+	normal kidney tissue
ccRCC-89	M	59	pT1aN0M0	2	-	-	alive	117			SureSelect 50M	ccA	+	+	-	+	peripheral blood
ccRCC-90	M	72	pT1aN0M0	2	-	-	dead	39			SureSelect 50M	ccB	+	+	-	+	normal kidney tissue
ccRCC-91	M	67	pT1aN0M0	2	-	-	dead	63	c.305_310delCGCCTG	p.P102_G104R	SureSelect 50M	ccB	+	+	-	+	normal kidney tissue
ccRCC-92	M	59	pT1aN0M0	2	-	-	alive	122			SureSelect 50M	ccA	+	+	-	+	normal kidney tissue
ccRCC-93	M	60	pT1bN0M0	2	-	-	alive	122	c.474_475insA	p.E160fs	SureSelect 50M	ccA	+	+	-	+	normal kidney tissue
ccRCC-94	M	69	pT1bN0M0	2	-	bone	dead	16	c.346_347insT	p.W117fs	SureSelect 50M	ccB	+	+	-	+	normal kidney tissue
ccRCC-95	M	59	pT1bN0M0	2	-	lung, bone, brain	alive	132	c.254T>C	p.L85P	SureSelect 50M	ccB	+	+	+	+	normal kidney tissue
ccRCC-96	M	52	pT1aN0M0	1	-	-	alive	131			SureSelect 50M	ccB	+	+	+	+	normal kidney tissue
ccRCC-97	M	40	pT1aN2M1	2	-	lymph node, contralateral kidney	dead	33	c.463+3A>C	p.V155splice	SureSelect 50M	ccA	+	+	-	+	normal kidney tissue
ccRCC-98	M	54	pT1aN0M0	3	-	-	alive	1			SureSelect 50M	ccA	+	+	-	+	normal kidney tissue
ccRCC-99	F	60	pT2N0M0	1	-	-	alive	111	c.464-2A>C	p.V155splice	SureSelect 50M	ccB	+	+	-	+	normal kidney tissue
ccRCC-100	M	65	pT1aN0M0	2	-	pancreas	alive	142	c.430G>T	p.G144X	SureSelect 50M	ccA	+	+	+	+	normal kidney tissue
ccRCC-101	M	69	pT3cN0M0	2	-	lung	alive	143	c.399delT	p.E134fs	SureSelect 50M	-	+	-	-	+	normal kidney tissue
ccRCC-102	M	53	pT1bN0M0	2	-	-	alive	142	c.480delG	p.E160fs	SureSelect 50M	ccB	+	+	+	+	normal kidney tissue
ccRCC-103	F	55	pT1aN0M0	2	-	-	alive	145	c.466_472delTATACTC	p.Y156X	SureSelect 50M	ccA	+	+	-	+	normal kidney tissue
ccRCC-104	F	52	pT1aN0M0	2	-	-	alive	116			SureSelect 50M	ccA	+	+	-	+	normal kidney tissue
ccRCC-105	M	59	pT1aN0M0	2	-	-	alive	73	c.G485A	p.C162Y	SureSelect 50M	ccA	+	+	-	+	normal kidney tissue
ccRCC-106	M	58	pT1aN0M0	1	-	-	dead	63	c.315delG	p.G106fs	SureSelect 50M	ccB	+	+	-	+	normal kidney tissue
ccRCC-107	M	66	pT1aN0M0	2	-	-	alive	106			-	-	-	-	-	-	normal kidney tissue
ccRCC-108	F	71	pT1aN0M0	3	-	-	alive	103	c.161_162insG	p.E55fs	-	-	-	-	-	-	normal kidney tissue
ccRCC-109	F	67	pT2N1M1	3	-	lymph node, bone	alive	102	c.232_233delAAinsG	p.N78fs	-	-	-	-	-	-	normal kidney tissue
ccRCC-110	M	72	pT1bN0M0	3	-	-	alive	103	c.264G>T	p.W88C	-	-	-	-	-	-	normal kidney tissue
ccRCC-111	M	76	pT1bN0M1	3	-	bone	alive	100	c.433C>T	p.Q145X	-	-	-	-	-	-	normal kidney tissue
ccRCC-112	M	54	pT1bN0M0	3	-	-	alive	95	c.234T>A	p.N78K	-	-	-	-	-	-	normal kidney tissue
ccRCC-113	M	66	pT1bN0M0	2	-	bone	alive	100	c.508delG	p.V170fs	-	-	-	-	-	-	normal kidney tissue
ccRCC-114	M	42	pT1bN0M0	2	-	-	alive	83	c.268delA	p.N90fs	-	-	-	-	-	-	normal kidney tissue
ccRCC-115	F	58	pT1aN0M0	1	-	-	alive	82	c.196delG	p.V66X	-	-	-	-	-	-	normal kidney tissue
ccRCC-116	M	48	pT1bN0M0	2	-	-	alive	80	c.241delC	p.P81fs	-	-	-	-	-	-	normal kidney tissue
ccRCC-117	F	56	pT3bN0M0	2	-	lung	alive	82	c.358A>G	p.R120G	-	-	-	-	-	-	normal kidney tissue
ccRCC-118	M	74	pT1aN0M1	2	-	contralateral kidney, liver, lung	alive	79	c.340G>C	p.G114R	-	-	-	-	-	-	normal kidney tissue
ccRCC-119	F	71	pT1aN0M0	1	-	-	alive	81	c402_404delATT	p.L135del	-	-	-	-	-	-	normal kidney tissue
ccRCC-120	F	64	pT1aN0M0	2	-	-	alive	81	c.506T>C	p.L169P	-	-	-	-	-	-	normal kidney tissue
ccRCC-121	M	62	pT1aN0M0	2	-	-	alive	77	c.234delT	p.R79fs	-	-	-	-	-	-	normal kidney tissue
ccRCC-122	F	73	pT2N0M0	2	-	-	dead	22	c.260delT	p.V87fs	-	-	-	-	-	-	normal kidney tissue
ccRCC-123	F	64	pT3aN2M1	3	-	lymph node, lung, liver, bone	dead	28	c.256deC	p.V87fs	-	-	-	-	-	-	normal kidney tissue
ccRCC-124	M	68	pT1aN0M0	2	-	-	alive	13	c.343C>T	p.H115Y	-	-	-	-	-	-	normal kidney tissue
ccRCC-125	M	66	pT1bN0M0	2	-	-	alive	69	c.349T>C	p.W117R	-	-	-	-	-	-	normal kidney tissue
ccRCC-126	M	58	pT1bN0M1	3	-	-	alive	3	c.387 delG	p.V130fs	-	-	-	-	-	-	normal kidney tissue
ccRCC-127	M	69	pT1aN0M0	2	-	-	alive	31			-	-	-	-	-	-	normal kidney tissue
ccRCC-128	M	60	pT3aN0M0	2	-	local recurrence, liber, bone	dead	79	c.269A>T	p.N90I	-	-	-	-	-	-	normal kidney tissue
ccRCC-129	M	58	pT1aN0M0	2	-	-	alive	69	c.175delC	p.P59fs	-	-	-	-	-	-	normal kidney tissue
ccRCC-130	M	38	pT1aN0M0	1	-	-	alive	70	c.340_340+2delinsAA	p.114Gfs	-	-	-	-	-	-	normal kidney tissue
ccRCC-131	M	58	pT1aN0M0	2	-	-	dead	42	c.400_401insA	p.E134fs	-	-	-	-	-	-	normal kidney tissue
ccRCC-132	M	54	pT1aN0M0	2	-	-	alive	69	c.464-1G>T*	p.V155splice*	-	-	-	-	-	-	normal kidney tissue
ccRCC-133	M	70	pT1aN0M0	1	-	-	alive	65	c.340+1G>A	p.G114splice	-	-	-	-	-	-	normal kidney tissue
ccRCC-134	F	73	pT1aN0M0	1	-	-	dead	3	c.231_232insTTCATCTTCTGC	p.C77_N78insFIFC	-	-	-	-	-	-	normal kidney tissue
ccRCC-135	M	56	pT1aN0M0	1	-	-	alive	63	c.264G>A	p.Y98N	-	-	-	-	-	-	normal kidney tissue
ccRCC-136	M	47	pT1ｂN0M0	2	-	-	alive	64	c.292T>A	p.Y98N	-	-	-	-	-	-	normal kidney tissue
ccRCC-137	M	56	pT1aN0M0	2	-	-	alive	60	c.340delG	p.114Gfs	-	-	-	-	-	-	normal kidney tissue
ccRCC-138	M	59	pT1aN0M0	2	-	-	alive	61			-	-	-	-	-	-	normal kidney tissue
ccRCC-139	M	78	pT1bN0M0	2	-	-	alive	30	c.232A>C	p.N78H	-	-	-	-	-	-	normal kidney tissue
ccRCC-140	M	54	pT1aN0M0	2	-	-	alive	57	c.257C>G	p.P86R	-	-	-	-	-	-	normal kidney tissue
ccRCC-141	M	46	pT1aN0M0	1	-	-	alive	60	c.340G>A, 340+2T>G	p.G114S, splice site	-	-	-	-	-	-	normal kidney tissue
ccRCC-142	M	62	pT3bN0M1	3	-	-	alive	56	c.257C>T	p.P86L	-	-	-	-	-	-	normal kidney tissue
ccRCC-143	M	57	pT1aN0M0	3	-	-	alive	58	c.181_196del	p.61X	-	-	-	-	-	-	normal kidney tissue
ccRCC-144	M	46	pT1bN0M0	2	-	-	alive	60	c.341G>C	p.G114A	-	-	-	-	-	-	normal kidney tissue
ccRCC-145	M	58	pT1aN0M0	2	-	-	alive	56	c.269A>T	p.N90I	-	-	-	-	-	-	normal kidney tissue
ccRCC-146	F	67	pT1aN0M0	1	-	-	alive	56	c.292T>A	p.W88X	-	-	-	-	-	-	normal kidney tissue
ccRCC-147	M	65	pT1aN0M0	2	-	-	alive	53	c.461C>T	p.P154L	-	-	-	-	-	-	normal kidney tissue
ccRCC-148	M	70	pT1aN0M0	2	-	-	alive	55	c.227_228TC>CT	p.F76S	-	-	-	-	-	-	normal kidney tissue
ccRCC-149	M	65	pT1aN0M0	2	-	-	alive	54	c.294delC	p.P99fs	-	-	-	-	-	-	normal kidney tissue
ccRCC-150	M	57	pT1aN0M0	1	-	-	alive	37	c.241delC	p.P81fs	-	-	-	-	-	-	normal kidney tissue
ccRCC-151	F	85	pT1aN0M0	2	-	-	dead	37	c.341-2A>C	p.G114splice	-	-	-	-	-	-	normal kidney tissue
ccRCC-152	F	67	pT1aN0M0	2	-	-	alive	10	c.175_187delCCGCGGCCCGTGC	p.P59fs	-	-	-	-	-	-	normal kidney tissue
ccRCC-153	M	59	pT1bN0M0	2	-	-	alive	48	c.232A>T	p.N78Y	-	-	-	-	-	-	normal kidney tissue
ccRCC-154	M	44	pT1aN0M0	1	-	-	alive	8	c.194C>T	p.S65L	-	-	-	-	-	-	normal kidney tissue
ccRCC-155	M	65	pT1aN0M0	2	-	-	alive	49	c.406delT	p.136fs	-	-	-	-	-	-	normal kidney tissue
ccRCC-156	M	67	pT1aN0M0	3	-	-	alive	49	c.438_451delTATTTTTGCCAATAinsC	p.P146fs	-	-	-	-	-	-	normal kidney tissue
ccRCC-157	M	67	pT1bN0M0	2	-	adrenal gland	alive	40	c.199delA	p.N67fs	-	-	-	-	-	-	normal kidney tissue
ccRCC-158	M	53	pT1aN0M0	2	-	-	alive	3	c.470delCinsTT	p.T157fs	-	-	-	-	-	-	normal kidney tissue
ccRCC-159	M	56	pT1aN0M0	2	-	-	alive	46	c.464-1G>T*	p.V155splice*	-	-	-	-	-	-	normal kidney tissue
ccRCC-160	M	56	pT1aN0M0	3	-	-	alive	36	c.391A>T	p.N131T	-	-	-	-	-	-	normal kidney tissue
ccRCC-161	M	78	pT1bN0M0	1	-	-	alive	21	c.336delC	p.R113fs	-	-	-	-	-	-	normal kidney tissue
ccRCC-162	M	65	pT1aN0M0	3	-	-	alive	30	c.391delA	p.N131fs	-	-	-	-	-	-	normal kidney tissue
ccRCC-163	M	47	pT1aN0M0	2	-	-	alive	39	c.221_225delTCATC	p.I75fs	-	-	-	-	-	-	normal kidney tissue
ccRCC-164	M	66	pT3bN0M0	2	-	-	alive	3	c.169delG	p.G57fs	-	-	-	-	-	-	normal kidney tissue
ccRCC-165	M	79	pT1aN0M1	2	-	-	alive	10	c.224_226delTCT	p.F76del	-	-	-	-	-	-	normal kidney tissue
ccRCC-166	M	59	pT1bN0M0	2	-	-	dead	35	c.277G>C	p.G93R	-	-	-	-	-	-	normal kidney tissue
ccRCC-167	M	59	pT1aN0M0	2	-	-	alive	38	c.169delG	p.R58fs	-	-	-	-	-	-	normal kidney tissue
ccRCC-168	M	40	pT1aN0M0	2	-	-	alive	16	c.358A>G	p.R120G	-	-	-	-	-	-	normal kidney tissue
ccRCC-169	M	73	pT1aN0M0	2	-	-	alive	36	c.266T>A	p.L89H	-	-	-	-	-	-	normal kidney tissue
ccRCC-170	F	59	pT1aN0M0	1	-	-	alive	35	c.473T>A	p.L158Q	-	-	-	-	-	-	normal kidney tissue
ccRCC-171	M	48	pT1bN0M0	1	-	lung	alive	34	c.250_251delGT	p.V84fs	-	-	-	-	-	-	normal kidney tissue
ccRCC-172	M	48	pT1aN0M0	2	-	-	alive	31	c.430delG	p.G144fs	-	-	-	-	-	-	normal kidney tissue
ccRCC-173	M	45	pT1aN0M1	2	-	-	alive	34	c.421delA	p.N141fs	-	-	-	-	-	-	peripheral blood
ccRCC-174	M	59	pT2N0M1	2	-	-	alive	31	c.420_421insA	p.N141fs	-	-	-	-	-	-	normal kidney tissue
ccRCC-175	M	54	pT1bN0M0	2	-	lung	alive	46	c.260 delT	p.V87fs	-	-	-	-	-	-	normal kidney tissue
ccRCC-176	M	48	pT1aN0M0	2	-	-	alive	47	c.240 T>A	p.S80R	-	-	-	-	-	-	normal kidney tissue
ccRCC-177	M	60	pT1bN0M0	2	-	-	alive	41	c.464-5_467 delTCCAGTGTA	p.155fs	-	-	-	-	-	-	peripheral blood
ccRCC-178	M	44	pT1aN0M0	3	-	-	alive	42	c.389 T>A	p.V130D	-	-	-	-	-	-	normal kidney tissue
ccRCC-179	M	77	pT3aN0M0	2	-	-	alive	44	c.467_480 delATACTCTGAAAGAG	p.Y156fs	-	-	-	-	-	-	normal kidney tissue
ccRCC-180	M	69	pT1bN0M0	2	-	-	dead	7	c.349 T>A	p.W117R	-	-	-	-	-	-	normal kidney tissue
ccRCC-181	M	60	pT1bN0M0	2	-	-	alive	40	c.404 T>A	p.L135X	-	-	-	-	-	-	peripheral blood
ccRCC-182	M	71	pT2N0M1	3	-	contralateral kidney, lung	alive	47	c.313 A>C	p.T105P	-	-	-	-	-	-	normal kidney tissue
ccRCC-183	M	67	pT1aN0M0	1	-	-	alive	30	c.551T>C	p.L184P	-	-	-	-	-	-	normal kidney tissue
ccRCC-184	M	58	pT1aN0M0	2	-	-	alive	47			-	-	-	-	-	-	peripheral blood
ccRCC-185	M	44	pT1aN0M0	1	-	-	alive	48	c.459_460 delGC	p.P154fs	-	-	-	-	-	-	normal kidney tissue
ccRCC-186	M	60	pT1aN0M0	2	-	-	alive	48			-	-	-	-	-	-	normal kidney tissue
ccRCC-187	M	51	pT1aN0M0	2	-	-	alive	53	c.412 delC	p.P138fs	-	-	-	-	-	-	peripheral blood
ccRCC-188	M	42	pT1aN0M0	1	-	-	alive	66	c.266 T>A	p.L89H	-	-	-	-	-	-	normal kidney tissue
ccRCC-189	M	73	pT1aN0M0	3	-	-	alive	58	c.286 C>T	p.Q96X	-	-	-	-	-	-	normal kidney tissue
ccRCC-190	M	55	pT1aN0M0	1	-	-	alive	76	c.334_335 insACCG	p.G114fs	-	-	-	-	-	-	peripheral blood
ccRCC-191	M	69	pT1aN0M0	1	-	-	alive	83	c.233 A>G	p.N78S	-	-	-	-	-	-	normal kidney tissue
ccRCC-192	M	72	pT1aN0M0	2	-	-	alive	84	c.270 delC	p.F91fs	-	-	-	-	-	-	normal kidney tissue
ccRCC-193	M	77	pT1aN0M0	2	-	-	alive	85			-	-	-	-	-	-	normal kidney tissue
ccRCC-194	M	48	pT1aN0M0	3	-	-	alive	84	c.451 delAinsTTCACACT	p.I151fs	-	-	-	-	-	-	normal kidney tissue
ccRCC-195	M	65	pT1aN0M0	1	-	-	alive	8	c.440 delT	p.F148fs	-	-	-	-	-	-	normal kidney tissue
ccRCC-196	F	55	pT1aN0M0	1	-	-	alive	85	c.214 T>C	p.S72P	-	-	-	-	-	-	peripheral blood
ccRCC-197	M	41	pT2N0M0	2	-	-	alive	92	c.326T>A	p.I109N	-	-	-	-	-	-	normal kidney tissue
ccRCC-198	F	51	pT1aN0M0	2	-	-	alive	92	c.178_188 delCGGCCCGTGCT	p.R60fs	-	-	-	-	-	-	normal kidney tissue
ccRCC-199	M	69	pT1aN0M0	2	-	-	alive	66	c.245_271 delGCGTCGTGCTGCCCGTATGGCTCAACT	p.R82del	-	-	-	-	-	-	normal kidney tissue
ccRCC-200	M	36	pT1aN0M0	1	-	-	alive	95	c.408_409 insT	p.V137fs	-	-	-	-	-	-	normal kidney tissue
ccRCC-201	F	54	pT1aN0M0	1	-	-	alive	94	c.211 delC	p.S72fs	-	-	-	-	-	-	normal kidney tissue
ccRCC-202	M	76	pT3bN0M0	3	-	-	alive	94	c.473 T>C	p.L158P	-	-	-	-	-	-	normal kidney tissue
ccRCC-203	F	70	pT1aN0M0	1	-	-	alive	97	c.533 delT	p.L178fs	-	-	-	-	-	-	peripheral blood
ccRCC-204	M	66	pT1bN0M0	3	-	-	alive	98	c.340+1 G>A	p.G114splice	-	-	-	-	-	-	normal kidney tissue
ccRCC-205	M	56	pT1aN0M0	2	-	-	alive	54	c.590_596 delACCTGGA	p.D197fs	-	-	-	-	-	-	normal kidney tissue
ccRCC-206	M	69	pT1aN0M0	2	-	ipsilateral kidney	alive	101	c.231 C>A	p.C77X	-	-	-	-	-	-	normal kidney tissue
ccRCC-207	M	49	pT1aN0M0	1	-	-	alive	95	c.555 C>A	p.Y185X	-	-	-	-	-	-	normal kidney tissue
ccRCC-208	F	65	pT1aN0M0	2	-	-	alive	110	c.444_445 insT	p.A149fs	-	-	-	-	-	-	normal kidney tissue
ccRCC-209	M	60	pT1aN0M0	2	-	-	alive	84	c.416delC	p.S139fs	-	-	-	-	-	-	normal kidney tissue
ccRCC-210	M	66	pT3bN0M1	4	-	lung	dead	15	c.232delA	p.N78fs	-	-	-	-	-	-	normal kidney tissue
ccRCC-211	F	67	pT1bN0M0	3	-	-	alive	44	c.430_442delGGACAGCCTATTT	p.G144fs	-	-	-	-	-	-	normal kidney tissue
ccRCC-212	F	65	pT1aN0M0	3	-	-	alive	118	c.239G>A	p.S80N	-	-	-	-	-	-	normal kidney tissue
ccRCC-213	M	72	pT1aN0M0	2	-	-	alive	118	c.555delC	p.Y185X	-	-	-	-	-	-	normal kidney tissue
ccRCC-214	F	52	pT3cN0M0	3	-	lung	dead	61	c.239_256delGTCCGCGCGTCGTGCTGC	p.S80_P86delinsT	-	-	-	-	-	-	normal kidney tissue
ccRCC-215	M	53	pT1aN0M0	2	-	-	alive	121	c.491_501delAGGTTGTCCGG	p.V165fs	-	-	-	-	-	-	normal kidney tissue
ccRCC-216	M	57	pT1bN0M0	2	-	-	alive	128	c.201_220delCTCGCGCGAGCCCTCCCAGG	p.S68fs	-	-	-	-	-	-	normal kidney tissue
ccRCC-217	F	69	pT1bN0M0	2	-	-	alive	128	c.234T>A	p.N78K	-	-	-	-	-	-	normal kidney tissue
ccRCC-218	M	54	pT1aN0M0	2	-	-	alive	78	c.440delT	p.I148fs	-	-	-	-	-	-	normal kidney tissue
ccRCC-219	M	30	pT1aN0M0	3	-	-	alive	50	c.340G>T	p.G114C	-	-	-	-	-	-	normal kidney tissue
ccRCC-220	F	58	pT1aN0M0	2	-	-	alive	132	c.430G>T	p.G144X	-	-	-	-	-	-	normal kidney tissue
ccRCC-221	M	73	pT1bN0M0	2	-	-	dead	68	c.465_466insTA	p.V157fs	-	-	-	-	-	-	normal kidney tissue
ccRCC-222	F	66	pT3aN0M0	2	-	-	alive	132	c.440delT	p.I148fs	-	-	-	-	-	-	normal kidney tissue
ccRCC-223	M	54	pT2N0M1	2	-	lung	dead	6	c.307delC	p.P103fs	-	-	-	-	-	-	normal kidney tissue
ccRCC-224	M	60	pT1aN0M0	2	-	-	alive	124	c.388G>T	p.V130F	-	-	-	-	-	-	normal kidney tissue
ccRCC-225	F	47	pT4N0M1	3	present	lung	dead	55	c.388_389insT	p.V130fs	-	-	-	-	-	-	normal kidney tissue
ccRCC-226	M	48	pT1aN0M0	2	-	-	alive	32	c.224_226delTCT	p.F76del	-	-	-	-	-	-	normal kidney tissue
ccRCC-227	M	59	pT2N0M0	3	-	pancreas	alive	133	c.219-221GGT>ACG	p.V74R	-	-	-	-	-	-	normal kidney tissue
ccRCC-228	M	47	pT1aN0M0	2	-	-	alive	9	c.G350A	p.W117X	-	-	-	-	-	-	normal kidney tissue
ccRCC-229	M	61	pT1aN0M0	2	-	-	alive	58	c.259_282delGTATGGCTCAACTTCGACGGCGAG	p.V87_E94del	-	-	-	-	-	-	normal kidney tissue
ccRCC-230	F	55	pT1bN0M0	1	-	-	alive	141	c.340+2T>A	p.G114splice	-	-	-	-	-	-	normal kidney tissue
ccRCC-231	F	85	pT1aN0M0	3	-	liver, lymph node	dead	55			-	-	-	-	-	-	normal kidney tissue
ccRCC-232	M	47	pT1aN0M0	2	-	-	alive	128	c.346_347insT	p.W117fs	-	-	-	-	-	-	normal kidney tissue
ccRCC-233	M	63	pT1aN0M0	3	-	-	dead	4	c.406delT	p.F136fs	-	-	-	-	-	-	normal kidney tissue
ccRCC-234	M	58	pT1aN1M0	1	-	-	alive	145	c.340_340+2delGGT	p.G114fs	-	-	-	-	-	-	normal kidney tissue
ccRCC-235	F	74	pT1aN0M0	2	-	-	alive	101	c.266T>C	p.L89P	-	-	-	-	-	-	normal kidney tissue
ccRCC-236	M	68	pT1bN0M0	3	-	-	alive	101	c.240T>A	p.S80R	-	-	-	-	-	-	normal kidney tissue
ccRCC-237	M	47	pT1aN0M0	1	-	-	alive	118	c.169delG	p.R58fs	-	-	-	-	-	-	normal kidney tissue
ccRCC-238	M	27	pT1aN0M0	2	-	contralateral kidney	alive	84	c.194C>T*	p.S65L*	-	-	-	-	-	-	normal kidney tissue
ccRCC-239	M	51	pT1aN0M0	2	-	-	alive	107	c.343C>A	p.H115N	-	-	-	-	-	-	normal kidney tissue
ccRCC-240	M	53	pT1aN0M0	2	-	-	alive	54	c.273_274insC	p.D92fs	-	-	-	-	-	-	normal kidney tissue
									*:germline mutation	*:germline mutation
