# Supplementary material for: Novel Molecular Subtypes and Related Score Based on Histone Acetylation Modification in Renal Clear Cell Carcinoma
Source: Front Cell Dev Biol. 2021 Sep 23;9:668810. doi: 10.3389/fcell.2021.668810 (PMC8495165; doi:10.3389/fcell.2021.668810)
Supplement: Supplementary file 2 [file Table_2.XLSX]

## Sheet: kirc 3p loss
Study ID	Patient ID	Sample ID	Diagnosis Age	Neoplasm American Joint Committee on Cancer Clinical Distant Metastasis M Stage	American Joint Committee on Cancer Metastasis Stage Code	Neoplasm Disease Lymph Node Stage American Joint Committee on Cancer Code	Neoplasm Disease Stage American Joint Committee on Cancer Code	American Joint Committee on Cancer Publication Version Type	American Joint Committee on Cancer Tumor Stage Code	Cancer Type	Cancer Type Detailed	Neoplasm American Joint Committee on Cancer Clinical Group Stage	Neoplasm American Joint Committee on Cancer Clinical Regional Lymph Node N Stage	Neoplasm American Joint Committee on Cancer Clinical Primary Tumor T Stage	Days to Sample Collection.	Last Alive Less Initial Pathologic Diagnosis Date Calculated Day Value	Days to Sample Procurement	Disease Free (Months)	Disease Free Status	Disease code	Performance Status	Erythrocyte sedimentation rate	Ethnicity Category	Lymphomatous Extranodal Site Involvement Indicator	Form completion date	Fraction Genome Altered	Neoplasm Histologic Grade	Hemoglobin level	Neoplasm Histologic Type Name	Neoadjuvant Therapy Type Administered Prior To Resection Text	Prior Cancer Diagnosis Occurence	ICD-10 Classification	International Classification of Diseases for Oncology, Third Edition ICD-O-3 Histology Code	International Classification of Diseases for Oncology, Third Edition ICD-O-3 Site Code	Idh level	Informed consent verified	Year Cancer Initial Diagnosis	Is FFPE	Karnofsky Performance Score	Primary Tumor Laterality	Longest Dimension	Primary Lymph Node Presentation Assessment Ind-3	Lymph nodes examined positive	Lymph Node(s) Examined Number	First Pathologic Diagnosis Biospecimen Acquisition Method Type	Mutation Count	New Neoplasm Event Post Initial Therapy Indicator	Oct embedded	Oncotree Code
kirc_tcga	TCGA-A3-3308	TCGA-A3-3308-01	77	NA	M0	N0	Stage III	NA	T3b	Renal Cell Carcinoma	Renal Clear Cell Carcinoma	NA	NA	NA	NA	0	NA	0.53	0:DiseaseFree	NA	NA	NA	NA	NA	2004-12-10	0.0844	G2	Normal	Kidney Clear Cell Renal Carcinoma	No	No	C64.9	8310-03-01	C64.9	NA	YES	2006	NO	NA	Right	1.2	NO	NA	NA	NA	514	NA	NA	CCRCC
kirc_tcga	TCGA-A3-3319	TCGA-A3-3319-01	70	NA	M0	NX	Stage I	NA	T1b	Renal Cell Carcinoma	Renal Clear Cell Carcinoma	NA	NA	NA	NA	0	NA	37.12	0:DiseaseFree	NA	NA	NA	NA	NA	4/16/10	0.3654	G2	NA	Kidney Clear Cell Renal Carcinoma	No	No	C64.9	8310-03-01	C64.9	NA	YES	2006	NO	NA	Left	1.5	NO	NA	NA	NA	537	NA	NA	CCRCC
kirc_tcga	TCGA-A3-3322	TCGA-A3-3322-01	51	NA	M0	NX	Stage I	NA	T1a	Renal Cell Carcinoma	Renal Clear Cell Carcinoma	NA	NA	NA	NA	0	NA	48.55	0:DiseaseFree	NA	NA	NA	NA	NA	4/16/10	0.1946	G2	NA	Kidney Clear Cell Renal Carcinoma	No	No	C64.9	8310-03-01	C64.9	NA	YES	2006	NO	NA	Left	2	NO	NA	NA	NA	150	NA	NA	CCRCC
kirc_tcga	TCGA-A3-3323	TCGA-A3-3323-01	53	NA	M0	NX	Stage I	NA	T1b	Renal Cell Carcinoma	Renal Clear Cell Carcinoma	NA	NA	NA	NA	0	NA	36.33	0:DiseaseFree	NA	NA	NA	NA	NA	4/20/10	0.0513	G1	NA	Kidney Clear Cell Renal Carcinoma	No	No	C64.9	8310-03-01	C64.9	NA	YES	2006	NO	NA	Right	1.5	NO	NA	NA	NA	46	NA	NA	CCRCC
kirc_tcga	TCGA-A3-3324	TCGA-A3-3324-01	51	NA	M0	NX	Stage I	NA	T1b	Renal Cell Carcinoma	Renal Clear Cell Carcinoma	NA	NA	NA	NA	0	NA	38.96	0:DiseaseFree	NA	NA	NA	NA	NA	4/20/10	0.2139	G3	NA	Kidney Clear Cell Renal Carcinoma	No	No	C64.9	8310-03-01	C64.9	NA	YES	2006	NO	NA	Right	1.9	NO	NA	NA	NA	NA	NA	NA	CCRCC
kirc_tcga	TCGA-A3-3326	TCGA-A3-3326-01	47	NA	M0	NX	Stage I	NA	T1a	Renal Cell Carcinoma	Renal Clear Cell Carcinoma	NA	NA	NA	NA	0	NA	37.35	0:DiseaseFree	NA	NA	NA	NA	NA	4/21/10	0.0419	G1	NA	Kidney Clear Cell Renal Carcinoma	No	No	C64.9	8310-03-01	C64.9	NA	YES	2006	NO	NA	Right	1.3	NO	NA	NA	NA	40	NA	NA	CCRCC
kirc_tcga	TCGA-A3-3335	TCGA-A3-3335-01	41	NA	M0	N0	Stage II	NA	T2a	Renal Cell Carcinoma	Renal Clear Cell Carcinoma	NA	NA	NA	NA	0	NA	36.07	1:Recurred/Progressed	NA	NA	NA	NOT HISPANIC OR LATINO	NA	8/23/10	0.1461	G4	NA	Kidney Clear Cell Renal Carcinoma	No	No	C64.9	8310-03-01	C64.9	NA	YES	2006	NO	NA	Right	1.1	NO	NA	NA	NA	NA	NA	NA	CCRCC
kirc_tcga	TCGA-A3-3343	TCGA-A3-3343-01	79	NA	M0	N0	Stage II	NA	T2	Renal Cell Carcinoma	Renal Clear Cell Carcinoma	NA	NA	NA	NA	0	NA	31.04	0:DiseaseFree	NA	NA	NA	NOT HISPANIC OR LATINO	NA	3/15/11	0.0515	G3	NA	Kidney Clear Cell Renal Carcinoma	No	Yes	C64.9	8310-03-01	C64.9	NA	YES	2005	NO	NA	Left	1.3	YES	0	1	NA	NA	NA	NA	CCRCC
kirc_tcga	TCGA-A3-3346	TCGA-A3-3346-01	68	NA	M0	NX	Stage I	NA	T1b	Renal Cell Carcinoma	Renal Clear Cell Carcinoma	NA	NA	NA	NA	0	NA	3.75	1:Recurred/Progressed	NA	NA	NA	NA	NA	4/29/10	0.3117	G3	NA	Kidney Clear Cell Renal Carcinoma	No	No	C64.9	8310-03-01	C64.9	NA	YES	2005	NO	NA	Left	1.7	NO	NA	NA	NA	708	NA	NA	CCRCC
kirc_tcga	TCGA-A3-3349	TCGA-A3-3349-01	34	NA	M0	N0	Stage I	NA	T1b	Renal Cell Carcinoma	Renal Clear Cell Carcinoma	NA	NA	NA	NA	0	NA	45.5	0:DiseaseFree	NA	NA	NA	NOT HISPANIC OR LATINO	NA	6/30/10	0.0363	G2	NA	Kidney Clear Cell Renal Carcinoma	No	No	C64.9	8310-03-01	C64.9	NA	YES	2006	NO	NA	Left	1.3	NO	NA	NA	NA	42	NA	NA	CCRCC
kirc_tcga	TCGA-A3-3357	TCGA-A3-3357-01	62	NA	M0	N0	Stage II	NA	T2	Renal Cell Carcinoma	Renal Clear Cell Carcinoma	NA	NA	NA	NA	0	NA	88.3	0:DiseaseFree	NA	NA	NA	NOT HISPANIC OR LATINO	NA	1/31/11	0.1493	G3	NA	Kidney Clear Cell Renal Carcinoma	No	No	C64.9	8310-03-01	C64.9	NA	YES	2005	NO	NA	Right	1.2	NO	NA	NA	NA	80	NA	NA	CCRCC
kirc_tcga	TCGA-A3-3362	TCGA-A3-3362-01	60	NA	M0	N0	Stage I	NA	T1a	Renal Cell Carcinoma	Renal Clear Cell Carcinoma	NA	NA	NA	NA	0	NA	51.22	0:DiseaseFree	NA	NA	NA	NOT HISPANIC OR LATINO	NA	6/30/10	0.0468	G2	NA	Kidney Clear Cell Renal Carcinoma	No	No	C64.9	8310-03-01	C64.9	NA	YES	2005	NO	NA	Left	1.2	NO	NA	NA	NA	42	NA	NA	CCRCC
kirc_tcga	TCGA-A3-3382	TCGA-A3-3382-01	69	NA	M0	NX	Stage I	NA	T1b	Renal Cell Carcinoma	Renal Clear Cell Carcinoma	NA	NA	NA	NA	0	NA	16.89	1:Recurred/Progressed	NA	NA	NA	NA	NA	4/29/10	0.6552	G3	NA	Kidney Clear Cell Renal Carcinoma	No	No	C64.9	8310-03-01	C64.9	NA	YES	2007	NO	NA	Left	1.1	NO	NA	NA	NA	804	NA	NA	CCRCC
kirc_tcga	TCGA-A3-3383	TCGA-A3-3383-01	52	NA	M0	NX	Stage I	NA	T1	Renal Cell Carcinoma	Renal Clear Cell Carcinoma	NA	NA	NA	NA	0	NA	28.29	0:DiseaseFree	NA	NA	NA	NA	NA	4/29/10	0.0803	G2	NA	Kidney Clear Cell Renal Carcinoma	No	No	C64.9	8310-03-01	C64.9	NA	YES	2006	NO	NA	Left	1.4	NO	NA	NA	NA	319	NA	NA	CCRCC
kirc_tcga	TCGA-A3-A6NI	TCGA-A3-A6NI-01	47	M0	MX	NX	Stage I	7th	T1a	Renal Cell Carcinoma	Renal Clear Cell Carcinoma	NA	NA	NA	659	0	NA	33.44	0:DiseaseFree	NA	NA	NA	NOT HISPANIC OR LATINO	NA	8/26/14	0.1259	G3	Low	Kidney Clear Cell Renal Carcinoma	No	No	C64.9	8312-03-01	C64.9	NA	YES	2011	NO	NA	Left	NA	NO	NA	NA	NA	NA	NO	FALSE	CCRCC
kirc_tcga	TCGA-AK-3428	TCGA-AK-3428-01	62	NA	M0	N0	Stage III	7th	T3b	Renal Cell Carcinoma	Renal Clear Cell Carcinoma	NA	NA	NA	NA	0	NA	122.47	0:DiseaseFree	NA	NA	NA	NOT HISPANIC OR LATINO	NA	2011-10-10	0.0727	G2	Low	Kidney Clear Cell Renal Carcinoma	No	No	C64.9	8310-03-01	C64.9	NA	YES	2004	NO	NA	Left	1.2	YES	0	4	NA	58	NA	NA	CCRCC
kirc_tcga	TCGA-AK-3444	TCGA-AK-3444-01	80	NA	M0	NX	Stage I	NA	T1b	Renal Cell Carcinoma	Renal Clear Cell Carcinoma	NA	NA	NA	NA	0	NA	48.32	0:DiseaseFree	NA	NA	NA	NOT HISPANIC OR LATINO	NA	6/16/10	0.1913	G2	NA	Kidney Clear Cell Renal Carcinoma	No	No	C64.9	8310-03-01	C64.9	NA	YES	2006	NO	NA	Left	0.8	NA	NA	NA	NA	553	NA	NA	CCRCC
kirc_tcga	TCGA-AK-3451	TCGA-AK-3451-01	48	NA	M0	N0	Stage II	6th	T2	Renal Cell Carcinoma	Renal Clear Cell Carcinoma	NA	NA	NA	NA	0	NA	94.22	0:DiseaseFree	NA	NA	NA	NOT HISPANIC OR LATINO	NA	2011-12-10	0.0838	G3	Normal	Kidney Clear Cell Renal Carcinoma	No	No	C64.9	8310-03-01	C64.9	NA	YES	2006	NO	NA	Left	1	YES	0	16	NA	81	NA	NA	CCRCC
kirc_tcga	TCGA-B0-4691	TCGA-B0-4691-01	55	NA	M1	N0	Stage IV	NA	T2	Renal Cell Carcinoma	Renal Clear Cell Carcinoma	NA	NA	NA	NA	0	NA	NA	NA	NA	NA	NA	NOT HISPANIC OR LATINO	NA	2002-08-11	0.2561	G3	Normal	Kidney Clear Cell Renal Carcinoma	No	No	C64.9	8310-03-01	C64.9	NA	YES	2009	NO	NA	Left	1.8	NO	NA	NA	NA	79	NA	NA	CCRCC
kirc_tcga	TCGA-B0-4697	TCGA-B0-4697-01	46	NA	M1	NX	Stage IV	NA	T3b	Renal Cell Carcinoma	Renal Clear Cell Carcinoma	NA	NA	NA	NA	0	NA	NA	NA	NA	NA	NA	NOT HISPANIC OR LATINO	NA	2002-08-11	0.0002	G4	Low	Kidney Clear Cell Renal Carcinoma	No	No	C64.9	8310-03-01	C64.9	NA	YES	2003	NO	NA	Right	2	NO	NA	NA	NA	24	NA	NA	CCRCC
kirc_tcga	TCGA-B0-4701	TCGA-B0-4701-01	66	NA	M1	N0	Stage IV	NA	T3a	Renal Cell Carcinoma	Renal Clear Cell Carcinoma	NA	NA	NA	NA	0	NA	NA	NA	NA	NA	NA	NOT HISPANIC OR LATINO	NA	2002-08-11	0.0364	G3	Normal	Kidney Clear Cell Renal Carcinoma	No	No	C64.9	8310-03-01	C64.9	NA	YES	2005	NO	NA	Left	2.2	YES	0	1	NA	NA	NA	NA	CCRCC
kirc_tcga	TCGA-B0-4707	TCGA-B0-4707-01	63	NA	M0	NX	Stage III	NA	T3a	Renal Cell Carcinoma	Renal Clear Cell Carcinoma	NA	NA	NA	NA	0	NA	NA	NA	NA	NA	NA	NOT HISPANIC OR LATINO	NA	2002-08-11	0.6511	G4	Low	Kidney Clear Cell Renal Carcinoma	No	No	C64.9	8310-03-01	C64.9	NA	YES	2008	NO	NA	Left	2.2	NO	NA	NA	NA	1	NA	NA	CCRCC
kirc_tcga	TCGA-B0-4714	TCGA-B0-4714-01	81	NA	M1	NX	Stage IV	NA	T3b	Renal Cell Carcinoma	Renal Clear Cell Carcinoma	NA	NA	NA	NA	0	NA	NA	NA	NA	NA	NA	NOT HISPANIC OR LATINO	NA	2002-09-11	0.1265	G3	NA	Kidney Clear Cell Renal Carcinoma	No	No	C64.9	8310-03-01	C64.9	NA	YES	2010	NO	NA	Right	1.5	YES	0	1	NA	1	NA	NA	CCRCC
kirc_tcga	TCGA-B0-4718	TCGA-B0-4718-01	57	NA	M0	NX	Stage III	7th	T3a	Renal Cell Carcinoma	Renal Clear Cell Carcinoma	NA	NA	NA	NA	0	NA	25.23	1:Recurred/Progressed	NA	NA	NA	NOT HISPANIC OR LATINO	NA	2002-08-11	0.1229	G2	Low	Kidney Clear Cell Renal Carcinoma	No	No	C64.9	8310-03-01	C64.9	NA	YES	2010	NO	NA	Left	1.2	NO	NA	NA	NA	61	NA	NA	CCRCC
kirc_tcga	TCGA-B0-4814	TCGA-B0-4814-01	58	NA	M1	N0	Stage IV	NA	T4	Renal Cell Carcinoma	Renal Clear Cell Carcinoma	NA	NA	NA	NA	0	NA	NA	NA	NA	NA	NA	NOT HISPANIC OR LATINO	NA	2002-08-11	0.1996	G3	Low	Kidney Clear Cell Renal Carcinoma	No	No	C64.9	8310-03-01	C64.9	NA	YES	2001	NO	NA	Right	2.5	NO	NA	NA	NA	52	NA	NA	CCRCC
kirc_tcga	TCGA-B0-4815	TCGA-B0-4815-01	65	NA	M0	NX	Stage III	NA	T3a	Renal Cell Carcinoma	Renal Clear Cell Carcinoma	NA	NA	NA	NA	0	NA	NA	NA	NA	NA	NA	NOT HISPANIC OR LATINO	NA	3/29/11	0.2199	G4	Low	Kidney Clear Cell Renal Carcinoma	No	No	C64.9	8310-03-01	C64.9	NA	YES	2001	NO	NA	Left	1.6	NO	NA	NA	NA	57	NA	NA	CCRCC
kirc_tcga	TCGA-B0-4845	TCGA-B0-4845-01	70	NA	M1	NX	Stage IV	6th	T3a	Renal Cell Carcinoma	Renal Clear Cell Carcinoma	NA	NA	NA	NA	0	NA	24.57	1:Recurred/Progressed	NA	NA	NA	NOT HISPANIC OR LATINO	NA	2002-09-11	0.1019	G2	Low	Kidney Clear Cell Renal Carcinoma	Yes	No	C64.9	8310-03-01	C64.9	NA	YES	2003	NO	NA	Right	1.5	NO	NA	NA	NA	1	NA	NA	CCRCC
kirc_tcga	TCGA-B0-4847	TCGA-B0-4847-01	60	NA	M1	NX	Stage IV	NA	T3a	Renal Cell Carcinoma	Renal Clear Cell Carcinoma	NA	NA	NA	NA	0	NA	NA	NA	NA	NA	NA	NOT HISPANIC OR LATINO	NA	2002-08-11	0.0581	G3	Low	Kidney Clear Cell Renal Carcinoma	No	No	C64.9	8310-03-01	C64.9	Normal	YES	2004	NO	NA	Left	1.6	NO	NA	NA	NA	41	NA	NA	CCRCC
kirc_tcga	TCGA-B0-5085	TCGA-B0-5085-01	76	NA	M0	N0	Stage III	NA	T3a	Renal Cell Carcinoma	Renal Clear Cell Carcinoma	NA	NA	NA	NA	0	NA	NA	NA	NA	NA	NA	NOT HISPANIC OR LATINO	NA	2002-09-11	0.0446	G3	Low	Kidney Clear Cell Renal Carcinoma	No	No	C64.9	8310-03-01	C64.9	NA	YES	2005	NO	NA	Left	1.5	NO	NA	NA	NA	63	NA	NA	CCRCC
kirc_tcga	TCGA-B0-5088	TCGA-B0-5088-01	53	NA	M0	N0	Stage I	6th	T1b	Renal Cell Carcinoma	Renal Clear Cell Carcinoma	NA	NA	NA	NA	0	NA	NA	NA	NA	NA	NA	NOT HISPANIC OR LATINO	NA	2002-09-11	0.0421	G3	Normal	Kidney Clear Cell Renal Carcinoma	No	Yes	C64.9	8310-03-01	C64.9	NA	YES	2006	NO	NA	Right	1.6	NO	NA	NA	NA	54	NA	NA	CCRCC
kirc_tcga	TCGA-B0-5092	TCGA-B0-5092-01	53	NA	M1	N0	Stage IV	NA	T1a	Renal Cell Carcinoma	Renal Clear Cell Carcinoma	NA	NA	NA	NA	0	NA	NA	NA	NA	NA	NA	NOT HISPANIC OR LATINO	NA	2003-04-11	0.1185	G3	Normal	Kidney Clear Cell Renal Carcinoma	No	No	C64.9	8310-03-01	C64.9	NA	YES	2008	NO	NA	Left	2	NO	NA	NA	NA	61	NA	NA	CCRCC
kirc_tcga	TCGA-B0-5097	TCGA-B0-5097-01	59	NA	M0	N0	Stage III	NA	T3b	Renal Cell Carcinoma	Renal Clear Cell Carcinoma	NA	NA	NA	NA	0	NA	11.79	1:Recurred/Progressed	NA	NA	NA	NOT HISPANIC OR LATINO	NA	2002-07-11	0.0549	G2	Normal	Kidney Clear Cell Renal Carcinoma	No	No	C64.9	8310-03-01	C64.9	NA	YES	2010	NO	NA	Right	1.9	YES	NA	2	NA	52	NA	NA	CCRCC
kirc_tcga	TCGA-B0-5098	TCGA-B0-5098-01	53	NA	M0	NX	Stage I	NA	T1	Renal Cell Carcinoma	Renal Clear Cell Carcinoma	NA	NA	NA	NA	0	NA	NA	NA	NA	NA	NA	NOT HISPANIC OR LATINO	NA	2002-04-11	0.222	G3	Normal	Kidney Clear Cell Renal Carcinoma	No	No	C64.9	8310-03-01	C64.9	NA	YES	1998	NO	NA	Right	2	NO	NA	NA	NA	649	NA	NA	CCRCC
kirc_tcga	TCGA-B0-5102	TCGA-B0-5102-01	74	NA	M0	NX	Stage I	NA	T1	Renal Cell Carcinoma	Renal Clear Cell Carcinoma	NA	NA	NA	NA	0	NA	89.82	1:Recurred/Progressed	NA	NA	NA	NOT HISPANIC OR LATINO	NA	2002-07-11	0.4024	G3	Normal	Kidney Clear Cell Renal Carcinoma	No	No	C64.9	8310-03-01	C64.9	NA	YES	1999	NO	NA	Left	1.5	NO	NA	NA	NA	48	NA	NA	CCRCC
kirc_tcga	TCGA-B0-5104	TCGA-B0-5104-01	90	NA	M0	N0	Stage I	NA	T1	Renal Cell Carcinoma	Renal Clear Cell Carcinoma	NA	NA	NA	NA	0	NA	NA	NA	NA	NA	NA	NOT HISPANIC OR LATINO	NA	2002-07-11	0.055	G2	Low	Kidney Clear Cell Renal Carcinoma	No	No	C64.9	8310-03-01	C64.9	NA	YES	2002	NO	NA	Left	1.8	NO	NA	NA	NA	50	NA	NA	CCRCC
kirc_tcga	TCGA-B0-5109	TCGA-B0-5109-01	69	NA	M0	N1	Stage III	NA	T3b	Renal Cell Carcinoma	Renal Clear Cell Carcinoma	NA	NA	NA	NA	0	NA	2.3	1:Recurred/Progressed	NA	NA	NA	NOT HISPANIC OR LATINO	NA	2002-07-11	0.0283	G4	Low	Kidney Clear Cell Renal Carcinoma	No	No	C64.9	8310-03-01	C64.9	NA	YES	2009	NO	NA	Left	1.7	YES	1	1	NA	46	NA	NA	CCRCC
kirc_tcga	TCGA-B0-5113	TCGA-B0-5113-01	69	NA	M0	N0	Stage III	7th	T3a	Renal Cell Carcinoma	Renal Clear Cell Carcinoma	NA	NA	NA	NA	0	NA	38.6	0:DiseaseFree	NA	NA	NA	NOT HISPANIC OR LATINO	NA	1/28/11	0.238	G2	Low	Kidney Clear Cell Renal Carcinoma	No	No	C64.9	8310-03-01	C64.9	NA	YES	2010	NO	NA	Right	2.3	YES	0	3	NA	31	NA	NA	CCRCC
kirc_tcga	TCGA-B0-5115	TCGA-B0-5115-01	43	NA	M1	N0	Stage IV	6th	T2	Renal Cell Carcinoma	Renal Clear Cell Carcinoma	NA	NA	NA	NA	0	NA	2.46	1:Recurred/Progressed	NA	NA	NA	NOT HISPANIC OR LATINO	NA	2002-07-11	0.0981	G3	Normal	Kidney Clear Cell Renal Carcinoma	No	No	C64.9	8310-03-01	C64.9	NA	YES	2009	NO	NA	Left	1.2	NO	NA	NA	NA	57	NA	NA	CCRCC
kirc_tcga	TCGA-B0-5116	TCGA-B0-5116-01	52	NA	M0	N0	Stage III	7th	T3b	Renal Cell Carcinoma	Renal Clear Cell Carcinoma	NA	NA	NA	NA	0	NA	37.09	1:Recurred/Progressed	NA	NA	NA	NOT HISPANIC OR LATINO	NA	2002-04-11	0.3755	G3	Normal	Kidney Clear Cell Renal Carcinoma	No	No	C64.9	8310-03-01	C64.9	NA	YES	2010	NO	NA	Right	1.3	NO	NA	NA	NA	51	NA	NA	CCRCC
kirc_tcga	TCGA-B0-5121	TCGA-B0-5121-01	56	NA	M0	N0	Stage I	7th	T1b	Renal Cell Carcinoma	Renal Clear Cell Carcinoma	NA	NA	NA	NA	0	NA	48.78	0:DiseaseFree	NA	NA	NA	NOT HISPANIC OR LATINO	NA	2002-04-11	0.0748	G2	Low	Kidney Clear Cell Renal Carcinoma	No	No	C64.9	8310-03-01	C64.9	NA	YES	2010	NO	NA	Right	1.2	NO	NA	NA	NA	41	NA	NA	CCRCC
kirc_tcga	TCGA-B0-5690	TCGA-B0-5690-01	53	NA	M0	NX	Stage I	6th	T1b	Renal Cell Carcinoma	Renal Clear Cell Carcinoma	NA	NA	NA	NA	0	NA	111.43	0:DiseaseFree	NA	NA	NA	NOT HISPANIC OR LATINO	NA	2004-04-11	0.0818	G1	Normal	Kidney Clear Cell Renal Carcinoma	No	No	C64.9	8310-03-01	C64.9	NA	YES	2004	NO	NA	Right	1.5	NA	NA	NA	NA	NA	NA	NA	CCRCC
kirc_tcga	TCGA-B0-5691	TCGA-B0-5691-01	66	NA	M0	N0	Stage I	NA	T1a	Renal Cell Carcinoma	Renal Clear Cell Carcinoma	NA	NA	NA	NA	0	NA	106.77	1:Recurred/Progressed	NA	NA	NA	NOT HISPANIC OR LATINO	NA	2004-04-11	0.0812	G3	Low	Kidney Clear Cell Renal Carcinoma	No	Yes	C64.9	8310-03-01	C64.9	NA	YES	2002	NO	NA	Left	1.4	NO	NA	NA	NA	55	NA	NA	CCRCC
kirc_tcga	TCGA-B0-5696	TCGA-B0-5696-01	69	NA	M0	N0	Stage III	6th	T3a	Renal Cell Carcinoma	Renal Clear Cell Carcinoma	NA	NA	NA	NA	0	NA	56.73	1:Recurred/Progressed	NA	NA	NA	HISPANIC OR LATINO	NA	2004-05-11	0.1906	G4	Normal	Kidney Clear Cell Renal Carcinoma	No	No	C64.9	8310-03-01	C64.9	NA	YES	2007	NO	NA	Right	1.2	NO	NA	NA	NA	53	NA	NA	CCRCC
kirc_tcga	TCGA-B0-5705	TCGA-B0-5705-01	65	NA	M0	N0	Stage I	5th	T1	Renal Cell Carcinoma	Renal Clear Cell Carcinoma	NA	NA	NA	NA	0	NA	27.66	1:Recurred/Progressed	NA	NA	NA	NOT HISPANIC OR LATINO	NA	4/25/11	0.0938	G2	Low	Kidney Clear Cell Renal Carcinoma	No	No	C64.9	8310-03-01	C64.9	NA	YES	2002	NO	NA	Left	2.1	NO	NA	NA	NA	68	NA	NA	CCRCC
kirc_tcga	TCGA-B0-5812	TCGA-B0-5812-01	53	NA	M0	NX	Stage I	6th	T1b	Renal Cell Carcinoma	Renal Clear Cell Carcinoma	NA	NA	NA	NA	0	NA	125.95	0:DiseaseFree	NA	NA	NA	NOT HISPANIC OR LATINO	NA	2006-02-11	0.0475	G3	Low	Kidney Clear Cell Renal Carcinoma	No	Yes	C64.9	8310-03-01	C64.9	NA	YES	2003	NO	NA	Right	1	NO	NA	NA	NA	37	NA	NA	CCRCC
kirc_tcga	TCGA-B2-4101	TCGA-B2-4101-01	52	NA	M0	NX	Stage II	NA	T2a	Renal Cell Carcinoma	Renal Clear Cell Carcinoma	NA	NA	NA	NA	0	NA	21.29	0:DiseaseFree	NA	NA	NA	NOT HISPANIC OR LATINO	NA	10/29/10	0.0492	G3	Normal	Kidney Clear Cell Renal Carcinoma	No	No	C64.9	8310-03-01	C64.9	NA	YES	2010	NO	NA	Left	2	NO	NA	NA	NA	34	NA	NA	CCRCC
kirc_tcga	TCGA-B2-5635	TCGA-B2-5635-01	74	NA	M0	NX	Stage I	NA	T1a	Renal Cell Carcinoma	Renal Clear Cell Carcinoma	NA	NA	NA	NA	0	NA	24.8	0:DiseaseFree	FPPP	NA	NA	NOT HISPANIC OR LATINO	NA	3/21/11	0.0914	G2	Normal	Kidney Clear Cell Renal Carcinoma	No	Yes	C64.9	8310-03-01	C64.9	NA	YES	2010	NO	NA	Right	1.6	NO	NA	NA	NA	47	NA	NA	CCRCC
kirc_tcga	TCGA-B8-4153	TCGA-B8-4153-01	74	NA	M0	NX	Stage III	7th	T3a	Renal Cell Carcinoma	Renal Clear Cell Carcinoma	NA	NA	NA	NA	0	NA	7.33	1:Recurred/Progressed	NA	NA	NA	NOT HISPANIC OR LATINO	NA	2006-01-11	0.0189	G3	Low	Kidney Clear Cell Renal Carcinoma	No	No	C64.9	8310-03-01	C64.9	Normal	YES	2010	NO	NA	Left	1	NO	NA	NA	NA	55	NA	NA	CCRCC
kirc_tcga	TCGA-B8-5159	TCGA-B8-5159-01	61	NA	M0	N0	Stage I	7th	T1a	Renal Cell Carcinoma	Renal Clear Cell Carcinoma	NA	NA	NA	NA	0	NA	23.72	0:DiseaseFree	NA	NA	NA	NOT HISPANIC OR LATINO	NA	11/16/10	0.2017	G3	Normal	Kidney Clear Cell Renal Carcinoma	No	No	C64.9	8310-03-01	C64.9	Normal	YES	2010	NO	NA	Right	1	NO	NA	NA	NA	52	NA	NA	CCRCC
kirc_tcga	TCGA-B8-5165	TCGA-B8-5165-01	43	NA	M0	N0	Stage I	7th	T1a	Renal Cell Carcinoma	Renal Clear Cell Carcinoma	NA	NA	NA	NA	0	NA	24.21	0:DiseaseFree	NA	NA	NA	NOT HISPANIC OR LATINO	NA	11/16/10	0.0193	G2	Low	Kidney Clear Cell Renal Carcinoma	No	No	C64.9	8310-03-01	C64.9	NA	YES	2010	NO	NA	Right	1.2	NO	NA	NA	NA	16	NA	NA	CCRCC
kirc_tcga	TCGA-B8-5551	TCGA-B8-5551-01	65	NA	M0	N0	Stage I	7th	T1b	Renal Cell Carcinoma	Renal Clear Cell Carcinoma	NA	NA	NA	NA	0	NA	0.53	0:DiseaseFree	NA	NA	NA	NOT HISPANIC OR LATINO	NA	2004-11-11	0.0111	G3	Normal	Kidney Clear Cell Renal Carcinoma	No	No	C64.9	8310-03-01	C64.9	NA	YES	2010	NO	NA	Right	1	NO	NA	NA	NA	43	NA	NA	CCRCC
kirc_tcga	TCGA-B8-5553	TCGA-B8-5553-01	67	NA	M0	N0	Stage I	NA	T1b	Renal Cell Carcinoma	Renal Clear Cell Carcinoma	NA	NA	NA	NA	0	NA	14.29	0:DiseaseFree	NA	NA	NA	NOT HISPANIC OR LATINO	NA	2004-11-11	0.091	G2	Normal	Kidney Clear Cell Renal Carcinoma	No	No	C64.9	8310-03-01	C64.9	Normal	YES	2010	NO	NA	Left	1.1	NO	NA	NA	NA	41	NA	NA	CCRCC
kirc_tcga	TCGA-BP-4161	TCGA-BP-4161-01	74	NA	M0	NX	Stage I	NA	T1b	Renal Cell Carcinoma	Renal Clear Cell Carcinoma	NA	NA	NA	NA	0	NA	88.21	1:Recurred/Progressed	NA	NA	NA	NA	NA	11/29/10	0.0825	G3	Low	Kidney Clear Cell Renal Carcinoma	No	No	C64.9	8310-03-01	C64.9	NA	YES	2002	NO	NA	Right	2.1	NO	NA	NA	NA	62	NA	NA	CCRCC
kirc_tcga	TCGA-BP-4162	TCGA-BP-4162-01	65	NA	M0	N0	Stage I	NA	T1b	Renal Cell Carcinoma	Renal Clear Cell Carcinoma	NA	NA	NA	NA	0	NA	100.99	0:DiseaseFree	NA	NA	NA	NA	NA	11/29/10	0.2961	G2	Low	Kidney Clear Cell Renal Carcinoma	No	No	C64.9	8310-03-01	C64.9	NA	YES	2002	NO	NA	Right	2	YES	0	3	NA	41	NA	NA	CCRCC
kirc_tcga	TCGA-BP-4164	TCGA-BP-4164-01	51	NA	M0	NX	Stage III	NA	T3a	Renal Cell Carcinoma	Renal Clear Cell Carcinoma	NA	NA	NA	NA	0	NA	NA	NA	NA	NA	NA	NA	NA	11/29/10	0.0901	G2	Low	Kidney Clear Cell Renal Carcinoma	No	No	C64.9	8310-03-01	C64.9	Normal	YES	2002	NO	NA	Left	1.3	NO	NA	NA	NA	70	NA	NA	CCRCC
kirc_tcga	TCGA-BP-4165	TCGA-BP-4165-01	64	NA	M0	N0	Stage I	NA	T1b	Renal Cell Carcinoma	Renal Clear Cell Carcinoma	NA	NA	NA	NA	0	NA	60.38	1:Recurred/Progressed	NA	NA	NA	NA	NA	11/29/10	0.0212	G1	Low	Kidney Clear Cell Renal Carcinoma	No	No	C64.9	8310-03-01	C64.9	NA	YES	2002	NO	NA	Right	1.1	YES	0	2	NA	2	NA	NA	CCRCC
kirc_tcga	TCGA-BP-4167	TCGA-BP-4167-01	59	NA	M0	NX	Stage III	NA	T3a	Renal Cell Carcinoma	Renal Clear Cell Carcinoma	NA	NA	NA	NA	0	NA	89.29	0:DiseaseFree	NA	NA	NA	NA	NA	11/29/10	0.0359	G2	Low	Kidney Clear Cell Renal Carcinoma	No	No	C64.9	8310-03-01	C64.9	NA	YES	2003	NO	NA	Right	1.3	NO	NA	NA	NA	54	NA	NA	CCRCC
kirc_tcga	TCGA-BP-4326	TCGA-BP-4326-01	53	NA	M0	N0	Stage I	NA	T1b	Renal Cell Carcinoma	Renal Clear Cell Carcinoma	NA	NA	NA	NA	0	NA	31.47	1:Recurred/Progressed	NA	NA	NA	NA	NA	12/23/10	0.0355	G2	Low	Kidney Clear Cell Renal Carcinoma	No	No	C64.9	8310-03-01	C64.9	NA	YES	2002	NO	NA	Left	2	YES	0	3	NA	49	NA	NA	CCRCC
kirc_tcga	TCGA-BP-4330	TCGA-BP-4330-01	60	NA	M0	N0	Stage III	NA	T3a	Renal Cell Carcinoma	Renal Clear Cell Carcinoma	NA	NA	NA	NA	0	NA	62.02	0:DiseaseFree	NA	NA	NA	HISPANIC OR LATINO	NA	12/23/10	0.0513	G2	Normal	Kidney Clear Cell Renal Carcinoma	No	No	C64.9	8310-03-01	C64.9	NA	YES	2002	NO	NA	Left	1.3	YES	0	13	NA	33	NA	NA	CCRCC
kirc_tcga	TCGA-BP-4335	TCGA-BP-4335-01	65	NA	M1	N0	Stage IV	NA	T3a	Renal Cell Carcinoma	Renal Clear Cell Carcinoma	NA	NA	NA	NA	0	NA	14.91	1:Recurred/Progressed	NA	NA	NA	NA	NA	12/23/10	0.1003	G3	Low	Kidney Clear Cell Renal Carcinoma	No	No	C64.9	8310-03-01	C64.9	NA	YES	2003	NO	NA	Left	1.6	NO	NA	NA	NA	NA	NA	NA	CCRCC
kirc_tcga	TCGA-BP-4337	TCGA-BP-4337-01	76	NA	M0	N0	Stage III	NA	T3b	Renal Cell Carcinoma	Renal Clear Cell Carcinoma	NA	NA	NA	NA	0	NA	NA	NA	NA	NA	NA	NA	NA	12/23/10	0.034	G4	Normal	Kidney Clear Cell Renal Carcinoma	No	No	C64.9	8310-03-01	C64.9	NA	YES	2003	NO	NA	Left	1.9	YES	0	4	NA	32	NA	NA	CCRCC
kirc_tcga	TCGA-BP-4349	TCGA-BP-4349-01	68	NA	M0	NX	Stage I	NA	T1a	Renal Cell Carcinoma	Renal Clear Cell Carcinoma	NA	NA	NA	NA	0	NA	12.22	0:DiseaseFree	NA	NA	NA	NA	NA	12/16/10	0.0497	G2	Low	Kidney Clear Cell Renal Carcinoma	No	No	C64.9	8310-03-01	C64.9	NA	YES	2006	NO	NA	Left	1.5	NO	NA	NA	NA	1	NA	NA	CCRCC
kirc_tcga	TCGA-BP-4355	TCGA-BP-4355-01	59	NA	M0	NX	Stage III	NA	T3a	Renal Cell Carcinoma	Renal Clear Cell Carcinoma	NA	NA	NA	NA	0	NA	NA	NA	NA	NA	NA	NA	NA	2001-06-11	0.0496	G4	Low	Kidney Clear Cell Renal Carcinoma	No	No	C64.9	8310-03-01	C64.9	NA	YES	2008	NO	NA	Left	2.2	NO	NA	NA	NA	1	NA	NA	CCRCC
kirc_tcga	TCGA-BP-4759	TCGA-BP-4759-01	50	NA	M0	NX	Stage I	NA	T1a	Renal Cell Carcinoma	Renal Clear Cell Carcinoma	NA	NA	NA	NA	0	NA	77.92	0:DiseaseFree	NA	NA	NA	NOT HISPANIC OR LATINO	NA	2001-06-11	0.1094	G2	Normal	Kidney Clear Cell Renal Carcinoma	No	No	C64.9	8310-03-01	C64.9	NA	YES	2004	NO	NA	Left	1.1	NO	NA	NA	NA	1	NA	NA	CCRCC
kirc_tcga	TCGA-BP-4761	TCGA-BP-4761-01	57	NA	M0	N1	Stage III	NA	T3a	Renal Cell Carcinoma	Renal Clear Cell Carcinoma	NA	NA	NA	NA	0	NA	5.98	0:DiseaseFree	NA	NA	NA	NA	NA	2001-12-11	0.3761	G4	Low	Kidney Clear Cell Renal Carcinoma	No	No	C64.9	8310-03-01	C64.9	NA	YES	2004	NO	NA	Right	1.3	YES	2	16	NA	64	NA	NA	CCRCC
kirc_tcga	TCGA-BP-4766	TCGA-BP-4766-01	43	NA	M0	NX	Stage I	NA	T1a	Renal Cell Carcinoma	Renal Clear Cell Carcinoma	NA	NA	NA	NA	0	NA	48.03	0:DiseaseFree	NA	NA	NA	NA	NA	2001-12-11	0.1618	G3	Low	Kidney Clear Cell Renal Carcinoma	No	No	C64.9	8310-03-01	C64.9	NA	YES	2004	NO	NA	Right	1.5	NO	NA	NA	NA	37	NA	NA	CCRCC
kirc_tcga	TCGA-BP-4775	TCGA-BP-4775-01	55	NA	M0	NX	Stage I	NA	T1a	Renal Cell Carcinoma	Renal Clear Cell Carcinoma	NA	NA	NA	NA	0	NA	60.55	0:DiseaseFree	NA	NA	NA	NA	NA	2011-1-00	0.4593	G2	Low	Kidney Clear Cell Renal Carcinoma	No	Yes	C64.9	8310-03-01	C64.9	NA	YES	2005	NO	NA	Left	0.8	NO	NA	NA	NA	37	NA	NA	CCRCC
kirc_tcga	TCGA-BP-4787	TCGA-BP-4787-01	59	NA	M1	N0	Stage IV	NA	T3a	Renal Cell Carcinoma	Renal Clear Cell Carcinoma	NA	NA	NA	NA	0	NA	14.49	1:Recurred/Progressed	NA	NA	NA	NA	NA	2005-09-11	0.4447	G4	Low	Kidney Clear Cell Renal Carcinoma	No	No	C64.9	8310-03-01	C64.9	Normal	YES	2007	NO	NA	Left	2.4	YES	0	19	NA	46	NA	NA	CCRCC
kirc_tcga	TCGA-BP-4790	TCGA-BP-4790-01	76	NA	M0	NX	Stage I	NA	T1a	Renal Cell Carcinoma	Renal Clear Cell Carcinoma	NA	NA	NA	NA	0	NA	NA	NA	NA	NA	NA	NA	NA	2005-09-11	0.0953	G2	Normal	Kidney Clear Cell Renal Carcinoma	No	No	C64.9	8310-03-01	C64.9	NA	YES	2007	NO	NA	Right	1.3	NO	NA	NA	NA	21	NA	NA	CCRCC
kirc_tcga	TCGA-BP-4795	TCGA-BP-4795-01	74	NA	M0	N0	Stage I	NA	T1a	Renal Cell Carcinoma	Renal Clear Cell Carcinoma	NA	NA	NA	NA	0	NA	20.37	0:DiseaseFree	NA	NA	NA	NA	NA	2011-1-00	0.0196	G2	Low	Kidney Clear Cell Renal Carcinoma	No	Yes	C64.9	8310-03-01	C64.9	NA	YES	2007	NO	NA	Right	0.9	YES	0	2	NA	25	NA	NA	CCRCC
kirc_tcga	TCGA-BP-4801	TCGA-BP-4801-01	57	NA	M0	NX	Stage I	NA	T1a	Renal Cell Carcinoma	Renal Clear Cell Carcinoma	NA	NA	NA	NA	0	NA	36.93	0:DiseaseFree	NA	NA	NA	NA	NA	2001-12-11	0.0982	G2	Low	Kidney Clear Cell Renal Carcinoma	No	No	C64.9	8310-03-01	C64.9	NA	YES	2007	NO	NA	Left	2	NO	NA	NA	NA	57	NA	NA	CCRCC
kirc_tcga	TCGA-BP-4959	TCGA-BP-4959-01	49	NA	M0	NX	Stage I	NA	T1b	Renal Cell Carcinoma	Renal Clear Cell Carcinoma	NA	NA	NA	NA	0	NA	87.39	0:DiseaseFree	NA	NA	NA	NOT HISPANIC OR LATINO	NA	2001-12-11	0.1502	G3	Low	Kidney Clear Cell Renal Carcinoma	No	No	C64.9	8310-03-01	C64.9	NA	YES	2003	NO	NA	Right	1.7	NO	NA	NA	NA	NA	NA	NA	CCRCC
kirc_tcga	TCGA-BP-4967	TCGA-BP-4967-01	76	NA	M0	N0	Stage III	NA	T3a	Renal Cell Carcinoma	Renal Clear Cell Carcinoma	NA	NA	NA	NA	0	NA	6.73	0:DiseaseFree	NA	NA	NA	NA	NA	2001-12-11	0.2378	G2	Low	Kidney Clear Cell Renal Carcinoma	No	No	C64.9	8310-03-01	C64.9	NA	YES	2005	NO	NA	Right	1.7	YES	0	5	NA	58	NA	NA	CCRCC
kirc_tcga	TCGA-BP-4968	TCGA-BP-4968-01	40	NA	M0	N0	Stage I	NA	T1b	Renal Cell Carcinoma	Renal Clear Cell Carcinoma	NA	NA	NA	NA	0	NA	57.36	0:DiseaseFree	NA	NA	NA	NOT HISPANIC OR LATINO	NA	1/14/11	0.0451	G3	Low	Kidney Clear Cell Renal Carcinoma	No	No	C64.9	8310-03-01	C64.9	NA	YES	2006	NO	NA	Right	1.5	YES	0	3	NA	45	NA	NA	CCRCC
kirc_tcga	TCGA-BP-4969	TCGA-BP-4969-01	63	NA	M0	NX	Stage I	NA	T1a	Renal Cell Carcinoma	Renal Clear Cell Carcinoma	NA	NA	NA	NA	0	NA	58.94	0:DiseaseFree	NA	NA	NA	NOT HISPANIC OR LATINO	NA	1/19/11	0.1911	G2	Normal	Kidney Clear Cell Renal Carcinoma	No	No	C64.9	8310-03-01	C64.9	NA	YES	2006	NO	NA	Right	1.5	NO	NA	NA	NA	NA	NA	NA	CCRCC
kirc_tcga	TCGA-BP-4974	TCGA-BP-4974-01	58	NA	M1	N0	Stage IV	NA	T3a	Renal Cell Carcinoma	Renal Clear Cell Carcinoma	NA	NA	NA	NA	0	NA	1.15	1:Recurred/Progressed	NA	NA	NA	NA	NA	1/19/11	0.0323	G4	Low	Kidney Clear Cell Renal Carcinoma	No	No	C64.9	8310-03-01	C64.9	NA	YES	2006	NO	NA	Right	2	YES	0	7	NA	25	NA	NA	CCRCC
kirc_tcga	TCGA-BP-4985	TCGA-BP-4985-01	72	NA	M0	N0	Stage III	NA	T3a	Renal Cell Carcinoma	Renal Clear Cell Carcinoma	NA	NA	NA	NA	0	NA	21.58	1:Recurred/Progressed	NA	NA	NA	NA	NA	12/13/10	0.3326	G4	Normal	Kidney Clear Cell Renal Carcinoma	No	No	C64.9	8310-03-01	C64.9	NA	YES	2006	NO	NA	Left	1.2	YES	0	22	NA	75	NA	NA	CCRCC
kirc_tcga	TCGA-BP-4989	TCGA-BP-4989-01	58	NA	M0	N0	Stage III	NA	T3a	Renal Cell Carcinoma	Renal Clear Cell Carcinoma	NA	NA	NA	NA	0	NA	3.88	0:DiseaseFree	NA	NA	NA	NA	NA	12/13/10	0.2318	G3	Low	Kidney Clear Cell Renal Carcinoma	No	No	C64.9	8310-03-01	C64.9	NA	YES	2007	NO	NA	Right	1.8	YES	0	10	NA	66	NA	NA	CCRCC
kirc_tcga	TCGA-BP-5001	TCGA-BP-5001-01	43	NA	M0	NX	Stage I	NA	T1b	Renal Cell Carcinoma	Renal Clear Cell Carcinoma	NA	NA	NA	NA	0	NA	38.67	0:DiseaseFree	NA	NA	NA	NA	NA	12/13/10	0.0921	G2	Low	Kidney Clear Cell Renal Carcinoma	No	No	C64.9	8310-03-01	C64.9	NA	YES	2007	NO	NA	Right	1.5	NO	NA	NA	NA	31	NA	NA	CCRCC
kirc_tcga	TCGA-BP-5007	TCGA-BP-5007-01	45	NA	M0	N0	Stage II	NA	T2	Renal Cell Carcinoma	Renal Clear Cell Carcinoma	NA	NA	NA	NA	0	NA	37.45	0:DiseaseFree	NA	NA	NA	NOT HISPANIC OR LATINO	NA	12/13/10	0.057	G2	Normal	Kidney Clear Cell Renal Carcinoma	No	No	C64.9	8310-03-01	C64.9	NA	YES	2007	NO	NA	Left	1.7	YES	0	10	NA	32	NA	NA	CCRCC
kirc_tcga	TCGA-BP-5175	TCGA-BP-5175-01	60	NA	M0	NX	Stage I	NA	T1a	Renal Cell Carcinoma	Renal Clear Cell Carcinoma	NA	NA	NA	NA	0	NA	30.62	0:DiseaseFree	NA	NA	NA	NA	NA	1/21/11	0.3587	G3	Low	Kidney Clear Cell Renal Carcinoma	No	No	C64.9	8310-03-01	C64.9	NA	YES	2004	NO	NA	Right	1.6	NO	NA	NA	NA	38	NA	NA	CCRCC
kirc_tcga	TCGA-BP-5177	TCGA-BP-5177-01	46	NA	M0	NX	Stage I	NA	T1a	Renal Cell Carcinoma	Renal Clear Cell Carcinoma	NA	NA	NA	NA	0	NA	9.63	0:DiseaseFree	NA	NA	NA	NA	NA	1/21/11	0.2108	G3	Low	Kidney Clear Cell Renal Carcinoma	No	No	C64.9	8310-03-01	C64.9	Elevated	YES	2004	NO	NA	Right	1.3	NO	NA	NA	NA	34	NA	NA	CCRCC
kirc_tcga	TCGA-BP-5184	TCGA-BP-5184-01	54	NA	M0	NX	Stage I	NA	T1a	Renal Cell Carcinoma	Renal Clear Cell Carcinoma	NA	NA	NA	NA	0	NA	37.22	0:DiseaseFree	NA	NA	NA	NA	NA	1/31/11	0.0357	G3	Low	Kidney Clear Cell Renal Carcinoma	No	No	C64.9	8310-03-01	C64.9	NA	YES	2007	NO	NA	Left	0.9	NO	NA	NA	NA	23	NA	NA	CCRCC
kirc_tcga	TCGA-BP-5186	TCGA-BP-5186-01	50	NA	M0	N0	Stage I	NA	T1a	Renal Cell Carcinoma	Renal Clear Cell Carcinoma	NA	NA	NA	NA	0	NA	22.77	0:DiseaseFree	NA	NA	NA	NA	NA	1/31/11	0.0205	G2	Low	Kidney Clear Cell Renal Carcinoma	No	No	C64.9	8310-03-01	C64.9	NA	YES	2007	NO	NA	Right	1	YES	0	1	NA	33	NA	NA	CCRCC
kirc_tcga	TCGA-BP-5190	TCGA-BP-5190-01	61	NA	M0	NX	Stage I	NA	T1a	Renal Cell Carcinoma	Renal Clear Cell Carcinoma	NA	NA	NA	NA	0	NA	33.21	0:DiseaseFree	NA	NA	NA	NOT HISPANIC OR LATINO	NA	1/31/11	0.0761	G3	Low	Kidney Clear Cell Renal Carcinoma	No	No	C64.9	8310-03-01	C64.9	NA	YES	2007	NO	NA	Right	1.3	NO	NA	NA	NA	40	NA	NA	CCRCC
kirc_tcga	TCGA-BP-5191	TCGA-BP-5191-01	79	NA	M0	N0	Stage III	NA	T3a	Renal Cell Carcinoma	Renal Clear Cell Carcinoma	NA	NA	NA	NA	0	NA	31.77	0:DiseaseFree	NA	NA	NA	NOT HISPANIC OR LATINO	NA	1/31/11	0.3991	G2	Low	Kidney Clear Cell Renal Carcinoma	No	Yes	C64.9	8310-03-01	C64.9	NA	YES	2007	NO	NA	Left	1	YES	0	1	NA	47	NA	NA	CCRCC
kirc_tcga	TCGA-BP-5192	TCGA-BP-5192-01	59	NA	M0	NX	Stage I	NA	T1a	Renal Cell Carcinoma	Renal Clear Cell Carcinoma	NA	NA	NA	NA	0	NA	23.46	0:DiseaseFree	NA	NA	NA	NA	NA	1/31/11	0.0724	G2	Normal	Kidney Clear Cell Renal Carcinoma	No	No	C64.9	8310-03-01	C64.9	NA	YES	2007	NO	NA	Right	1	NO	NA	NA	NA	46	NA	NA	CCRCC
kirc_tcga	TCGA-BP-5194	TCGA-BP-5194-01	39	NA	M0	NX	Stage I	NA	T1a	Renal Cell Carcinoma	Renal Clear Cell Carcinoma	NA	NA	NA	NA	0	NA	13.4	0:DiseaseFree	NA	NA	NA	NA	NA	1/31/11	0.0427	G2	Normal	Kidney Clear Cell Renal Carcinoma	No	No	C64.9	8310-03-01	C64.9	NA	YES	2008	NO	NA	Right	1.9	NO	NA	NA	NA	18	NA	NA	CCRCC
kirc_tcga	TCGA-CJ-4639	TCGA-CJ-4639-01	49	NA	M0	N0	Stage II	7th	T2	Renal Cell Carcinoma	Renal Clear Cell Carcinoma	NA	NA	NA	NA	0	NA	106.08	0:DiseaseFree	NA	0	NA	HISPANIC OR LATINO	NA	12/30/10	0.0945	G2	Normal	Kidney Clear Cell Renal Carcinoma	No	No	C64.9	8310-03-01	C64.9	NA	YES	2004	NO	NA	Left	3.2	NO	NA	NA	NA	58	NA	NA	CCRCC
kirc_tcga	TCGA-CJ-4644	TCGA-CJ-4644-01	48	NA	M1	N0	Stage IV	NA	T3a	Renal Cell Carcinoma	Renal Clear Cell Carcinoma	NA	NA	NA	NA	0	NA	3.06	1:Recurred/Progressed	NA	NA	NA	NOT HISPANIC OR LATINO	NA	12/30/10	0.2599	G3	Low	Kidney Clear Cell Renal Carcinoma	No	No	C64.9	8310-03-01	C64.9	NA	YES	2004	NO	NA	Left	2.8	NO	NA	NA	NA	82	NA	NA	CCRCC
kirc_tcga	TCGA-CJ-4868	TCGA-CJ-4868-01	42	NA	M1	N0	Stage IV	NA	T3a	Renal Cell Carcinoma	Renal Clear Cell Carcinoma	NA	NA	NA	NA	0	NA	1.22	1:Recurred/Progressed	NA	0	NA	NOT HISPANIC OR LATINO	NA	1/21/11	0.0801	G3	NA	Kidney Clear Cell Renal Carcinoma	No	No	C64.9	8310-03-01	C64.9	NA	YES	2005	NO	NA	Left	3	YES	0	14	NA	19	NA	NA	CCRCC
kirc_tcga	TCGA-CJ-4870	TCGA-CJ-4870-01	58	NA	M0	NX	Stage III	7th	T3a	Renal Cell Carcinoma	Renal Clear Cell Carcinoma	NA	NA	NA	NA	0	NA	49.21	0:DiseaseFree	NA	0	NA	NOT HISPANIC OR LATINO	NA	1/21/11	0.0993	G2	Normal	Kidney Clear Cell Renal Carcinoma	No	No	C64.9	8310-03-01	C64.9	Normal	YES	2004	NO	NA	Left	3	NO	NA	NA	NA	38	NA	NA	CCRCC
kirc_tcga	TCGA-CJ-4871	TCGA-CJ-4871-01	63	NA	M1	NX	Stage IV	NA	T3a	Renal Cell Carcinoma	Renal Clear Cell Carcinoma	NA	NA	NA	NA	0	NA	5.55	1:Recurred/Progressed	NA	0	NA	NOT HISPANIC OR LATINO	NA	1/21/11	0.048	G4	Low	Kidney Clear Cell Renal Carcinoma	No	No	C64.9	8310-03-01	C64.9	Normal	YES	2004	NO	NA	Left	3.3	NO	NA	NA	NA	38	NA	NA	CCRCC
kirc_tcga	TCGA-CJ-4872	TCGA-CJ-4872-01	51	NA	M0	N0	Stage I	NA	T1b	Renal Cell Carcinoma	Renal Clear Cell Carcinoma	NA	NA	NA	NA	0	NA	47.14	0:DiseaseFree	NA	0	NA	NOT HISPANIC OR LATINO	NA	1/21/11	0.039	G4	Normal	Kidney Clear Cell Renal Carcinoma	No	No	C64.9	8310-03-01	C64.9	Normal	YES	2004	NO	NA	Right	2.2	YES	0	1	NA	1	NA	NA	CCRCC
kirc_tcga	TCGA-CJ-4897	TCGA-CJ-4897-01	79	NA	M0	NX	Stage III	7th	T3a	Renal Cell Carcinoma	Renal Clear Cell Carcinoma	NA	NA	NA	NA	0	NA	46.75	1:Recurred/Progressed	NA	0	NA	HISPANIC OR LATINO	NA	2002-03-11	0.0651	G3	Normal	Kidney Clear Cell Renal Carcinoma	No	No	C64.9	8310-03-01	C64.9	NA	YES	2005	NO	NA	Right	3.4	NO	NA	NA	NA	52	NA	NA	CCRCC
kirc_tcga	TCGA-CJ-4900	TCGA-CJ-4900-01	69	NA	M1	N1	Stage IV	NA	T4	Renal Cell Carcinoma	Renal Clear Cell Carcinoma	NA	NA	NA	NA	0	NA	NA	NA	NA	0	NA	NOT HISPANIC OR LATINO	NA	1/24/11	0.0838	G4	Low	Kidney Clear Cell Renal Carcinoma	Yes	No	C64.9	8310-03-01	C64.9	Normal	YES	2006	NO	NA	Left	3	YES	1	14	NA	72	NA	NA	CCRCC
kirc_tcga	TCGA-CJ-4901	TCGA-CJ-4901-01	47	NA	M0	NX	Stage III	NA	T3b	Renal Cell Carcinoma	Renal Clear Cell Carcinoma	NA	NA	NA	NA	0	NA	47.63	0:DiseaseFree	NA	0	NA	NOT HISPANIC OR LATINO	NA	2002-03-11	0.1365	G3	Low	Kidney Clear Cell Renal Carcinoma	No	No	C64.9	8310-03-01	C64.9	Normal	YES	2006	NO	NA	Right	3.2	NO	NA	NA	NA	50	NA	NA	CCRCC
kirc_tcga	TCGA-CJ-4907	TCGA-CJ-4907-01	58	NA	M0	NX	Stage III	NA	T3b	Renal Cell Carcinoma	Renal Clear Cell Carcinoma	NA	NA	NA	NA	0	NA	49.24	0:DiseaseFree	NA	0	NA	NOT HISPANIC OR LATINO	NA	2002-03-11	0.0548	G3	Low	Kidney Clear Cell Renal Carcinoma	No	No	C64.9	8310-03-01	C64.9	Normal	YES	2006	NO	NA	Right	2.2	NO	NA	NA	NA	54	NA	NA	CCRCC
kirc_tcga	TCGA-CJ-4913	TCGA-CJ-4913-01	45	NA	M0	NX	Stage III	NA	T3a	Renal Cell Carcinoma	Renal Clear Cell Carcinoma	NA	NA	NA	NA	0	NA	17.67	1:Recurred/Progressed	NA	0	NA	NOT HISPANIC OR LATINO	NA	2002-08-11	0.093	G4	Normal	Kidney Clear Cell Renal Carcinoma	No	No	C64.9	8310-03-01	C64.9	Normal	YES	2006	NO	NA	Left	3.2	NO	NA	NA	NA	46	NA	NA	CCRCC
kirc_tcga	TCGA-CJ-4920	TCGA-CJ-4920-01	64	NA	M0	NX	Stage I	NA	T1b	Renal Cell Carcinoma	Renal Clear Cell Carcinoma	NA	NA	NA	NA	0	NA	NA	NA	NA	0	NA	NOT HISPANIC OR LATINO	NA	2002-08-11	0.0172	G2	Normal	Kidney Clear Cell Renal Carcinoma	No	No	C64.9	8310-03-01	C64.9	Normal	YES	2004	NO	NA	Left	2.5	NO	NA	NA	NA	126	NA	NA	CCRCC
kirc_tcga	TCGA-CJ-5681	TCGA-CJ-5681-01	44	NA	M1	NX	Stage IV	NA	T3a	Renal Cell Carcinoma	Renal Clear Cell Carcinoma	NA	NA	NA	NA	0	NA	0.56	1:Recurred/Progressed	NA	0	NA	NOT HISPANIC OR LATINO	NA	4/22/11	0.0706	G3	Low	Kidney Clear Cell Renal Carcinoma	No	No	C64.9	8310-03-01	C64.9	Elevated	YES	2003	NO	NA	Left	2.8	NO	NA	NA	NA	33	NA	NA	CCRCC
kirc_tcga	TCGA-CJ-6028	TCGA-CJ-6028-01	58	NA	M1	NX	Stage IV	7th	T3a	Renal Cell Carcinoma	Renal Clear Cell Carcinoma	NA	NA	NA	NA	0	NA	4.5	1:Recurred/Progressed	NA	0	NA	NOT HISPANIC OR LATINO	NA	6/20/11	0.131	G4	Low	Kidney Clear Cell Renal Carcinoma	No	No	C64.9	8310-03-01	C64.9	Normal	YES	2003	NO	NA	Left	2	NO	NA	NA	NA	46	NA	NA	CCRCC
kirc_tcga	TCGA-CJ-6031	TCGA-CJ-6031-01	54	NA	M0	NX	Stage I	7th	T1b	Renal Cell Carcinoma	Renal Clear Cell Carcinoma	NA	NA	NA	NA	0	NA	62.61	0:DiseaseFree	NA	0	NA	NOT HISPANIC OR LATINO	NA	2008-10-11	0.084	G3	Normal	Kidney Clear Cell Renal Carcinoma	No	No	C64.9	8310-03-01	C64.9	Normal	YES	2003	NO	NA	Right	3.6	NO	NA	NA	NA	52	NA	NA	CCRCC
kirc_tcga	TCGA-CW-5580	TCGA-CW-5580-01	73	NA	M1	NX	Stage IV	NA	T3a	Renal Cell Carcinoma	Renal Clear Cell Carcinoma	NA	NA	NA	NA	0	NA	NA	NA	NA	1	NA	NOT HISPANIC OR LATINO	NA	2003-01-11	0.1201	G3	NA	Kidney Clear Cell Renal Carcinoma	No	No	C64.9	8310-03-01	C64.9	NA	YES	2003	NO	NA	Right	1.3	NO	NA	NA	NA	72	NA	NA	CCRCC
kirc_tcga	TCGA-CW-5581	TCGA-CW-5581-01	44	NA	M0	NX	Stage I	NA	T1b	Renal Cell Carcinoma	Renal Clear Cell Carcinoma	NA	NA	NA	NA	0	NA	91.95	0:DiseaseFree	NA	0	NA	NOT HISPANIC OR LATINO	NA	5/26/11	0.0973	G3	NA	Kidney Clear Cell Renal Carcinoma	No	No	C64.9	8310-03-01	C64.9	NA	YES	2003	NO	NA	Right	1	NO	NA	NA	NA	63	NA	NA	CCRCC
kirc_tcga	TCGA-CW-5591	TCGA-CW-5591-01	56	NA	M1	N0	Stage IV	NA	T3a	Renal Cell Carcinoma	Renal Clear Cell Carcinoma	NA	NA	NA	NA	0	NA	74.61	0:DiseaseFree	NA	0	NA	NOT HISPANIC OR LATINO	NA	2003-01-11	0.2146	G2	NA	Kidney Clear Cell Renal Carcinoma	No	No	C64.9	8310-03-01	C64.9	NA	YES	2004	NO	NA	Right	1.2	YES	0	2	NA	38	NA	NA	CCRCC
kirc_tcga	TCGA-CW-6093	TCGA-CW-6093-01	73	NA	M0	NX	Stage I	NA	T1a	Renal Cell Carcinoma	Renal Clear Cell Carcinoma	NA	NA	NA	NA	0	NA	103.35	0:DiseaseFree	NA	2	NA	NOT HISPANIC OR LATINO	NA	5/25/11	0.0731	G1	NA	Kidney Clear Cell Renal Carcinoma	No	Yes	C64.9	8310-03-01	C64.9	NA	YES	2004	NO	NA	Right	1.3	NO	NA	NA	NA	98	NA	NA	CCRCC
kirc_tcga	TCGA-CZ-4856	TCGA-CZ-4856-01	62	NA	M0	N0	Stage I	NA	T1b	Renal Cell Carcinoma	Renal Clear Cell Carcinoma	NA	NA	NA	NA	0	NA	0.59	0:DiseaseFree	NA	0	NA	NOT HISPANIC OR LATINO	NA	2002-03-11	0.113	G2	Normal	Kidney Clear Cell Renal Carcinoma	No	Yes	C64.9	8310-03-01	C64.9	NA	YES	2005	NO	90	Left	1.5	YES	0	4	NA	49	NA	NA	CCRCC
kirc_tcga	TCGA-CZ-4857	TCGA-CZ-4857-01	56	NA	M1	N0	Stage IV	NA	T3a	Renal Cell Carcinoma	Renal Clear Cell Carcinoma	NA	NA	NA	NA	0	NA	32.52	1:Recurred/Progressed	NA	0	NA	NOT HISPANIC OR LATINO	NA	2/14/11	0.2858	G3	Low	Kidney Clear Cell Renal Carcinoma	No	No	C64.9	8310-03-01	C64.9	NA	YES	2005	NO	NA	Right	1.1	YES	0	3	NA	80	NA	NA	CCRCC
kirc_tcga	TCGA-CZ-4861	TCGA-CZ-4861-01	63	NA	M0	NX	Stage II	NA	T2	Renal Cell Carcinoma	Renal Clear Cell Carcinoma	NA	NA	NA	NA	0	NA	NA	NA	NA	0	NA	NA	NA	2/14/11	0.071	G2	Normal	Kidney Clear Cell Renal Carcinoma	Yes	No	C64.9	8310-03-01	C64.9	NA	YES	2005	NO	100	Left	0.8	NO	NA	NA	NA	80	NA	NA	CCRCC
kirc_tcga	TCGA-CZ-5454	TCGA-CZ-5454-01	63	NA	M1	N0	Stage IV	NA	T2	Renal Cell Carcinoma	Renal Clear Cell Carcinoma	NA	NA	NA	NA	0	NA	13.9	1:Recurred/Progressed	NA	1	NA	NOT HISPANIC OR LATINO	NA	2003-10-11	0.1398	G2	Low	Kidney Clear Cell Renal Carcinoma	No	No	C64.9	8310-03-01	C64.9	NA	YES	2006	NO	NA	Right	2	YES	0	3	NA	20	NA	NA	CCRCC
kirc_tcga	TCGA-CZ-5460	TCGA-CZ-5460-01	55	NA	M1	NX	Stage IV	6th	T3b	Renal Cell Carcinoma	Renal Clear Cell Carcinoma	NA	NA	NA	NA	0	NA	94.38	0:DiseaseFree	NA	NA	NA	NOT HISPANIC OR LATINO	NA	2003-11-11	0.0988	G2	Low	Kidney Clear Cell Renal Carcinoma	No	No	C64.9	8310-03-01	C64.9	NA	YES	2006	NO	NA	Right	1.1	NO	NA	NA	NA	52	NA	NA	CCRCC
kirc_tcga	TCGA-CZ-5462	TCGA-CZ-5462-01	83	NA	M1	NX	Stage IV	6th	T1b	Renal Cell Carcinoma	Renal Clear Cell Carcinoma	NA	NA	NA	NA	0	NA	NA	NA	NA	NA	NA	NA	NA	2003-11-11	0.2515	G3	Low	Kidney Clear Cell Renal Carcinoma	No	No	C64.9	8310-03-01	C64.9	NA	YES	2007	NO	NA	Right	1.7	NO	NA	NA	NA	60	NA	NA	CCRCC
kirc_tcga	TCGA-CZ-5464	TCGA-CZ-5464-01	69	NA	M1	NX	Stage IV	6th	T3b	Renal Cell Carcinoma	Renal Clear Cell Carcinoma	NA	NA	NA	NA	0	NA	69.91	0:DiseaseFree	NA	0	NA	NA	NA	2003-11-11	0.0919	G2	Low	Kidney Clear Cell Renal Carcinoma	No	No	C64.9	8310-03-01	C64.9	NA	YES	2007	NO	NA	Left	1.5	NO	NA	NA	NA	NA	NA	NA	CCRCC
kirc_tcga	TCGA-CZ-5465	TCGA-CZ-5465-01	76	NA	M0	NX	Stage III	6th	T3b	Renal Cell Carcinoma	Renal Clear Cell Carcinoma	NA	NA	NA	NA	0	NA	NA	NA	NA	0	NA	NA	NA	2003-11-11	0.2859	G2	Low	Kidney Clear Cell Renal Carcinoma	No	No	C64.9	8310-03-01	C64.9	NA	YES	2007	NO	100	Left	1.8	NO	NA	NA	NA	116	NA	NA	CCRCC
kirc_tcga	TCGA-CZ-5467	TCGA-CZ-5467-01	86	NA	M0	N0	Stage III	NA	T3a	Renal Cell Carcinoma	Renal Clear Cell Carcinoma	NA	NA	NA	NA	0	NA	2.04	1:Recurred/Progressed	NA	NA	NA	NOT HISPANIC OR LATINO	NA	2003-11-11	0.1297	G4	Low	Kidney Clear Cell Renal Carcinoma	No	No	C64.9	8310-03-01	C64.9	NA	YES	2007	NO	NA	Right	1.7	YES	0	2	NA	47	NA	NA	CCRCC
kirc_tcga	TCGA-CZ-5470	TCGA-CZ-5470-01	72	NA	M0	N0	Stage II	NA	T2	Renal Cell Carcinoma	Renal Clear Cell Carcinoma	NA	NA	NA	NA	0	NA	12.68	0:DiseaseFree	NA	NA	NA	NA	NA	2003-11-11	0.1784	G3	Low	Kidney Clear Cell Renal Carcinoma	No	No	C64.9	8310-03-01	C64.9	NA	YES	2008	NO	NA	Left	1.6	YES	0	2	NA	43	NA	NA	CCRCC
kirc_tcga	TCGA-CZ-5986	TCGA-CZ-5986-01	61	NA	M0	N0	Stage I	NA	T1	Renal Cell Carcinoma	Renal Clear Cell Carcinoma	NA	NA	NA	NA	0	NA	12.25	0:DiseaseFree	NA	0	NA	NA	NA	2005-04-11	0.1794	G3	Low	Kidney Clear Cell Renal Carcinoma	No	No	C64.9	8310-03-01	C64.9	NA	YES	2006	NO	NA	Left	1.5	YES	0	4	NA	50	NA	NA	CCRCC
kirc_tcga	TCGA-DV-5569	TCGA-DV-5569-01	29	NA	M0	NX	Stage I	NA	T1a	Renal Cell Carcinoma	Renal Clear Cell Carcinoma	NA	NA	NA	NA	0	NA	11.66	0:DiseaseFree	NA	0	NA	NOT HISPANIC OR LATINO	NA	3/28/11	0.0528	G2	Low	Kidney Clear Cell Renal Carcinoma	No	Yes	C64.9	8310-03-01	C64.9	Elevated	YES	2009	NO	100	Right	1.1	NO	NA	NA	NA	23	NA	NA	CCRCC
kirc_tcga	TCGA-DV-5576	TCGA-DV-5576-01	55	NA	M0	NX	Stage I	NA	T1a	Renal Cell Carcinoma	Renal Clear Cell Carcinoma	NA	NA	NA	NA	0	NA	NA	NA	NA	0	NA	NOT HISPANIC OR LATINO	NA	3/30/11	0.0487	G2	Low	Kidney Clear Cell Renal Carcinoma	No	Yes	C64.9	8310-03-01	C64.9	Normal	YES	2008	NO	100	Left	1.3	NO	NA	NA	NA	34	NA	NA	CCRCC
kirc_tcga	TCGA-EU-5904	TCGA-EU-5904-01	47	NA	M0	NX	Stage I	6th	T1	Renal Cell Carcinoma	Renal Clear Cell Carcinoma	NA	NA	NA	NA	0	NA	18.1	0:DiseaseFree	NA	1	NA	NA	NA	5/23/11	0.0438	G1	Normal	Kidney Clear Cell Renal Carcinoma	No	No	C64.9	8310-03-01	C64.9	NA	YES	2009	NO	90	Right	1.5	NO	NA	NA	NA	37	NA	NA	CCRCC
kirc_tcga	TCGA-EU-5907	TCGA-EU-5907-01	81	NA	M0	NX	Stage III	7th	T3a	Renal Cell Carcinoma	Renal Clear Cell Carcinoma	NA	NA	NA	NA	0	NA	4.17	0:DiseaseFree	NA	1	NA	NOT HISPANIC OR LATINO	NA	5/20/11	0.2854	G3	Normal	Kidney Clear Cell Renal Carcinoma	No	No	C64.9	8310-03-01	C64.9	NA	YES	2010	NO	90	Right	2	NO	NA	NA	NA	43	NA	NA	CCRCC
[truncated: 40 more columns]
