# Supplementary material for: Novel Molecular Subtypes and Related Score Based on Histone Acetylation Modification in Renal Clear Cell Carcinoma
Source: Front Cell Dev Biol. 2021 Sep 23;9:668810. doi: 10.3389/fcell.2021.668810 (PMC8495165; doi:10.3389/fcell.2021.668810)
Supplement: Supplementary file 3 [file Table_3.XLSX]

## Sheet: kirc_VHL
Study ID	Patient ID	Sample ID	Diagnosis Age	Neoplasm American Joint Committee on Cancer Clinical Distant Metastasis M Stage	American Joint Committee on Cancer Metastasis Stage Code	Neoplasm Disease Lymph Node Stage American Joint Committee on Cancer Code	Neoplasm Disease Stage American Joint Committee on Cancer Code	American Joint Committee on Cancer Publication Version Type	American Joint Committee on Cancer Tumor Stage Code	Cancer Type	Cancer Type Detailed	Neoplasm American Joint Committee on Cancer Clinical Group Stage	Neoplasm American Joint Committee on Cancer Clinical Regional Lymph Node N Stage	Neoplasm American Joint Committee on Cancer Clinical Primary Tumor T Stage	Days to Sample Collection.	Last Alive Less Initial Pathologic Diagnosis Date Calculated Day Value	Days to Sample Procurement	Disease Free (Months)	Disease Free Status	Disease code	Performance Status	Erythrocyte sedimentation rate	Ethnicity Category	Lymphomatous Extranodal Site Involvement Indicator	Form completion date	Fraction Genome Altered	Neoplasm Histologic Grade	Hemoglobin level	Neoplasm Histologic Type Name	Neoadjuvant Therapy Type Administered Prior To Resection Text	Prior Cancer Diagnosis Occurence	ICD-10 Classification	International Classification of Diseases for Oncology, Third Edition ICD-O-3 Histology Code	International Classification of Diseases for Oncology, Third Edition ICD-O-3 Site Code	Idh level	Informed consent verified	Year Cancer Initial Diagnosis	Is FFPE	Karnofsky Performance Score	Primary Tumor Laterality	Longest Dimension	Primary Lymph Node Presentation Assessment Ind-3	Lymph nodes examined positive	Lymph Node(s) Examined Number	First Pathologic Diagnosis Biospecimen Acquisition Method Type	Mutation Count	New Neoplasm Event Post Initial Therapy Indicator	Oct embedded	Oncotree Code
kirc_tcga	TCGA-A3-3308	TCGA-A3-3308-01	77	NA	M0	N0	Stage III	NA	T3b	Renal Cell Carcinoma	Renal Clear Cell Carcinoma	NA	NA	NA	NA	0	NA	0.53	0:DiseaseFree	NA	NA	NA	NA	NA	2004-12-10	0.0844	G2	Normal	Kidney Clear Cell Renal Carcinoma	No	No	C64.9	8310-03-01	C64.9	NA	YES	2006	NO	NA	Right	1.2	NO	NA	NA	NA	514	NA	NA	CCRCC
kirc_tcga	TCGA-A3-3316	TCGA-A3-3316-01	57	NA	M0	NX	Stage II	NA	T2	Renal Cell Carcinoma	Renal Clear Cell Carcinoma	NA	NA	NA	NA	0	NA	49.05	0:DiseaseFree	NA	NA	NA	NA	NA	4/14/10	0.184	G3	NA	Kidney Clear Cell Renal Carcinoma	No	No	C64.9	8310-03-01	C64.9	NA	YES	2005	NO	NA	Left	1.7	NO	NA	NA	NA	577	NA	NA	CCRCC
kirc_tcga	TCGA-A3-3331	TCGA-A3-3331-01	86	NA	M0	N0	Stage I	NA	T1	Renal Cell Carcinoma	Renal Clear Cell Carcinoma	NA	NA	NA	NA	0	NA	48.78	0:DiseaseFree	NA	NA	NA	NOT HISPANIC OR LATINO	NA	4/29/10	0.1404	G2	NA	Kidney Clear Cell Renal Carcinoma	No	No	C64.9	8310-03-01	C64.9	NA	YES	2005	NO	NA	Right	1	NO	NA	NA	NA	137	NA	NA	CCRCC
kirc_tcga	TCGA-A3-3349	TCGA-A3-3349-01	34	NA	M0	N0	Stage I	NA	T1b	Renal Cell Carcinoma	Renal Clear Cell Carcinoma	NA	NA	NA	NA	0	NA	45.5	0:DiseaseFree	NA	NA	NA	NOT HISPANIC OR LATINO	NA	6/30/10	0.0363	G2	NA	Kidney Clear Cell Renal Carcinoma	No	No	C64.9	8310-03-01	C64.9	NA	YES	2006	NO	NA	Left	1.3	NO	NA	NA	NA	42	NA	NA	CCRCC
kirc_tcga	TCGA-A3-3362	TCGA-A3-3362-01	60	NA	M0	N0	Stage I	NA	T1a	Renal Cell Carcinoma	Renal Clear Cell Carcinoma	NA	NA	NA	NA	0	NA	51.22	0:DiseaseFree	NA	NA	NA	NOT HISPANIC OR LATINO	NA	6/30/10	0.0468	G2	NA	Kidney Clear Cell Renal Carcinoma	No	No	C64.9	8310-03-01	C64.9	NA	YES	2005	NO	NA	Left	1.2	NO	NA	NA	NA	42	NA	NA	CCRCC
kirc_tcga	TCGA-A3-3372	TCGA-A3-3372-01	64	NA	M0	NX	Stage III	NA	T3	Renal Cell Carcinoma	Renal Clear Cell Carcinoma	NA	NA	NA	NA	0	NA	24.15	0:DiseaseFree	NA	NA	NA	NA	NA	2005-11-10	0.2658	G2	NA	Kidney Clear Cell Renal Carcinoma	No	No	C64.9	8310-03-01	C64.9	NA	YES	2007	NO	NA	Left	1.1	NO	NA	NA	NA	327	NA	NA	CCRCC
kirc_tcga	TCGA-A3-3373	TCGA-A3-3373-01	54	NA	M0	N0	Stage I	NA	T1b	Renal Cell Carcinoma	Renal Clear Cell Carcinoma	NA	NA	NA	NA	0	NA	53.25	0:DiseaseFree	NA	NA	NA	NOT HISPANIC OR LATINO	NA	1/31/11	0.1364	G3	NA	Kidney Clear Cell Renal Carcinoma	No	No	C64.9	8310-03-01	C64.9	NA	YES	2007	NO	NA	Right	0.6	NO	NA	NA	NA	53	NA	NA	CCRCC
kirc_tcga	TCGA-A3-3376	TCGA-A3-3376-01	51	NA	M0	N0	Stage I	NA	T1a	Renal Cell Carcinoma	Renal Clear Cell Carcinoma	NA	NA	NA	NA	0	NA	NA	NA	NA	NA	NA	NOT HISPANIC OR LATINO	NA	1/31/11	0.0466	G2	NA	Kidney Clear Cell Renal Carcinoma	No	No	C64.9	8310-03-01	C64.9	NA	YES	2006	NO	NA	Left	1.4	NO	NA	NA	NA	45	NA	NA	CCRCC
kirc_tcga	TCGA-A3-3378	TCGA-A3-3378-01	60	NA	M0	N0	Stage I	NA	T1	Renal Cell Carcinoma	Renal Clear Cell Carcinoma	NA	NA	NA	NA	0	NA	20.7	0:DiseaseFree	NA	NA	NA	NOT HISPANIC OR LATINO	NA	4/29/10	0.0631	G3	NA	Kidney Clear Cell Renal Carcinoma	No	No	C64.9	8310-03-01	C64.9	NA	YES	2006	NO	NA	Left	1.3	NO	NA	NA	NA	409	NA	NA	CCRCC
kirc_tcga	TCGA-A3-3382	TCGA-A3-3382-01	69	NA	M0	NX	Stage I	NA	T1b	Renal Cell Carcinoma	Renal Clear Cell Carcinoma	NA	NA	NA	NA	0	NA	16.89	1:Recurred/Progressed	NA	NA	NA	NA	NA	4/29/10	0.6552	G3	NA	Kidney Clear Cell Renal Carcinoma	No	No	C64.9	8310-03-01	C64.9	NA	YES	2007	NO	NA	Left	1.1	NO	NA	NA	NA	804	NA	NA	CCRCC
kirc_tcga	TCGA-A3-3383	TCGA-A3-3383-01	52	NA	M0	NX	Stage I	NA	T1	Renal Cell Carcinoma	Renal Clear Cell Carcinoma	NA	NA	NA	NA	0	NA	28.29	0:DiseaseFree	NA	NA	NA	NA	NA	4/29/10	0.0803	G2	NA	Kidney Clear Cell Renal Carcinoma	No	No	C64.9	8310-03-01	C64.9	NA	YES	2006	NO	NA	Left	1.4	NO	NA	NA	NA	319	NA	NA	CCRCC
kirc_tcga	TCGA-A3-3385	TCGA-A3-3385-01	46	NA	M0	N0	Stage I	NA	T1a	Renal Cell Carcinoma	Renal Clear Cell Carcinoma	NA	NA	NA	NA	0	NA	65.47	0:DiseaseFree	NA	NA	NA	NOT HISPANIC OR LATINO	NA	1/31/11	0.1597	G2	NA	Kidney Clear Cell Renal Carcinoma	No	No	C64.9	8310-03-01	C64.9	NA	YES	2007	NO	NA	Left	1.4	NO	NA	NA	NA	58	NA	NA	CCRCC
kirc_tcga	TCGA-AK-3430	TCGA-AK-3430-01	61	NA	M0	N1	Stage III	NA	T3b	Renal Cell Carcinoma	Renal Clear Cell Carcinoma	NA	NA	NA	NA	0	NA	NA	NA	NA	NA	NA	NOT HISPANIC OR LATINO	NA	2011-11-10	0.4608	G3	Low	Kidney Clear Cell Renal Carcinoma	No	No	C64.9	8310-03-01	C64.9	NA	YES	2004	NO	0	Left	1.2	YES	3	8	NA	70	NA	NA	CCRCC
kirc_tcga	TCGA-AK-3444	TCGA-AK-3444-01	80	NA	M0	NX	Stage I	NA	T1b	Renal Cell Carcinoma	Renal Clear Cell Carcinoma	NA	NA	NA	NA	0	NA	48.32	0:DiseaseFree	NA	NA	NA	NOT HISPANIC OR LATINO	NA	6/16/10	0.1913	G2	NA	Kidney Clear Cell Renal Carcinoma	No	No	C64.9	8310-03-01	C64.9	NA	YES	2006	NO	NA	Left	0.8	NA	NA	NA	NA	553	NA	NA	CCRCC
kirc_tcga	TCGA-AK-3445	TCGA-AK-3445-01	69	NA	M0	NX	Stage III	6th	T3a	Renal Cell Carcinoma	Renal Clear Cell Carcinoma	NA	NA	NA	NA	0	NA	78.58	0:DiseaseFree	NA	NA	NA	NOT HISPANIC OR LATINO	NA	2011-12-10	0.3192	G3	NA	Kidney Clear Cell Renal Carcinoma	No	No	C64.9	8310-03-01	C64.9	NA	YES	2006	NO	NA	Left	1.2	NO	NA	NA	NA	1	NA	NA	CCRCC
kirc_tcga	TCGA-AK-3450	TCGA-AK-3450-01	85	NA	M0	N0	Stage I	6th	T1a	Renal Cell Carcinoma	Renal Clear Cell Carcinoma	NA	NA	NA	NA	0	NA	58.44	0:DiseaseFree	NA	NA	NA	NOT HISPANIC OR LATINO	NA	2011-12-10	0.1528	G2	Normal	Kidney Clear Cell Renal Carcinoma	No	Yes	C64.9	8310-03-01	C64.9	NA	YES	2006	NO	NA	Right	0.9	NO	NA	NA	NA	1	NA	NA	CCRCC
kirc_tcga	TCGA-AK-3451	TCGA-AK-3451-01	48	NA	M0	N0	Stage II	6th	T2	Renal Cell Carcinoma	Renal Clear Cell Carcinoma	NA	NA	NA	NA	0	NA	94.22	0:DiseaseFree	NA	NA	NA	NOT HISPANIC OR LATINO	NA	2011-12-10	0.0838	G3	Normal	Kidney Clear Cell Renal Carcinoma	No	No	C64.9	8310-03-01	C64.9	NA	YES	2006	NO	NA	Left	1	YES	0	16	NA	81	NA	NA	CCRCC
kirc_tcga	TCGA-AK-3455	TCGA-AK-3455-01	71	NA	M0	NX	Stage III	NA	T3b	Renal Cell Carcinoma	Renal Clear Cell Carcinoma	NA	NA	NA	NA	0	NA	NA	NA	NA	NA	NA	NOT HISPANIC OR LATINO	NA	2003-08-11	0.1006	G3	Low	Kidney Clear Cell Renal Carcinoma	No	Yes	C64.9	8310-03-01	C64.9	NA	YES	2007	NO	NA	Right	0.8	NO	NA	NA	NA	57	NA	NA	CCRCC
kirc_tcga	TCGA-AK-3458	TCGA-AK-3458-01	48	NA	M0	NX	Stage I	NA	T1b	Renal Cell Carcinoma	Renal Clear Cell Carcinoma	NA	NA	NA	NA	0	NA	38.37	0:DiseaseFree	NA	NA	NA	NOT HISPANIC OR LATINO	NA	2002-09-11	0.0585	G3	Normal	Kidney Clear Cell Renal Carcinoma	No	No	C64.9	8310-03-01	C64.9	NA	YES	2007	NO	NA	Right	1	NO	NA	NA	NA	33	NA	NA	CCRCC
kirc_tcga	TCGA-AS-3778	TCGA-AS-3778-01	35	NA	M0	NX	Stage I	7th	T1a	Renal Cell Carcinoma	Renal Clear Cell Carcinoma	NA	NA	NA	NA	0	NA	1.41	0:DiseaseFree	NA	NA	NA	NOT HISPANIC OR LATINO	NA	12/29/10	0.0283	G1	Normal	Kidney Clear Cell Renal Carcinoma	No	No	C64.9	8310-03-01	C64.9	NA	YES	2010	NO	NA	Right	0.5	NO	NA	NA	NA	708	NA	NA	CCRCC
kirc_tcga	TCGA-B0-4690	TCGA-B0-4690-01	65	NA	M1	N0	Stage IV	NA	T4	Renal Cell Carcinoma	Renal Clear Cell Carcinoma	NA	NA	NA	NA	0	NA	NA	NA	NA	NA	NA	NOT HISPANIC OR LATINO	NA	2002-09-11	0.1441	G3	Low	Kidney Clear Cell Renal Carcinoma	No	No	C64.9	8310-03-01	C64.9	NA	YES	2008	NO	NA	Right	1.6	YES	0	3	NA	1	NA	NA	CCRCC
kirc_tcga	TCGA-B0-4700	TCGA-B0-4700-01	60	NA	M1	NX	Stage IV	6th	T4	Renal Cell Carcinoma	Renal Clear Cell Carcinoma	NA	NA	NA	NA	0	NA	NA	NA	NA	NA	NA	NOT HISPANIC OR LATINO	NA	8/26/11	0.0005	G4	Low	Kidney Clear Cell Renal Carcinoma	No	No	C64.9	8310-03-01	C64.9	NA	YES	2004	NO	NA	Right	3.3	NO	NA	NA	NA	21	NA	NA	CCRCC
kirc_tcga	TCGA-B0-4703	TCGA-B0-4703-01	51	NA	M1	N0	Stage IV	NA	T3a	Renal Cell Carcinoma	Renal Clear Cell Carcinoma	NA	NA	NA	NA	0	NA	NA	NA	NA	NA	NA	NOT HISPANIC OR LATINO	NA	2002-09-11	0.142	G4	Low	Kidney Clear Cell Renal Carcinoma	No	No	C64.9	8310-03-01	C64.9	NA	YES	2005	NO	NA	Left	2.4	NO	NA	NA	NA	1	NA	NA	CCRCC
kirc_tcga	TCGA-B0-4706	TCGA-B0-4706-01	61	NA	M0	NX	Stage III	NA	T3a	Renal Cell Carcinoma	Renal Clear Cell Carcinoma	NA	NA	NA	NA	0	NA	NA	NA	NA	NA	NA	NOT HISPANIC OR LATINO	NA	3/29/11	0.0575	G4	Low	Kidney Clear Cell Renal Carcinoma	No	No	C64.9	8310-03-01	C64.9	NA	YES	2007	NO	NA	Left	3	NO	NA	NA	NA	43	NA	NA	CCRCC
kirc_tcga	TCGA-B0-4710	TCGA-B0-4710-01	75	NA	M0	N0	Stage III	7th	T3a	Renal Cell Carcinoma	Renal Clear Cell Carcinoma	NA	NA	NA	NA	0	NA	57.65	0:DiseaseFree	NA	NA	NA	NOT HISPANIC OR LATINO	NA	3/29/11	0.518	G3	Low	Kidney Clear Cell Renal Carcinoma	No	No	C64.9	8310-03-01	C64.9	NA	YES	2010	NO	NA	Right	2	NO	NA	NA	NA	83	NA	NA	CCRCC
kirc_tcga	TCGA-B0-4712	TCGA-B0-4712-01	76	NA	M1	NX	Stage IV	NA	T3a	Renal Cell Carcinoma	Renal Clear Cell Carcinoma	NA	NA	NA	NA	0	NA	NA	NA	NA	NA	NA	NOT HISPANIC OR LATINO	NA	3/29/11	0.3704	G3	Low	Kidney Clear Cell Renal Carcinoma	No	Yes	C64.9	8310-03-01	C64.9	NA	YES	2006	NO	NA	Left	2	NO	NA	NA	NA	94	NA	NA	CCRCC
kirc_tcga	TCGA-B0-4713	TCGA-B0-4713-01	76	NA	M0	NX	Stage III	NA	T3b	Renal Cell Carcinoma	Renal Clear Cell Carcinoma	NA	NA	NA	NA	0	NA	NA	NA	NA	NA	NA	NOT HISPANIC OR LATINO	NA	2002-08-11	0.2564	G2	Elevated	Kidney Clear Cell Renal Carcinoma	No	No	C64.9	8310-03-01	C64.9	NA	YES	2010	NO	NA	Right	1.4	NO	NA	NA	NA	1	NA	NA	CCRCC
kirc_tcga	TCGA-B0-4714	TCGA-B0-4714-01	81	NA	M1	NX	Stage IV	NA	T3b	Renal Cell Carcinoma	Renal Clear Cell Carcinoma	NA	NA	NA	NA	0	NA	NA	NA	NA	NA	NA	NOT HISPANIC OR LATINO	NA	2002-09-11	0.1265	G3	NA	Kidney Clear Cell Renal Carcinoma	No	No	C64.9	8310-03-01	C64.9	NA	YES	2010	NO	NA	Right	1.5	YES	0	1	NA	1	NA	NA	CCRCC
kirc_tcga	TCGA-B0-4810	TCGA-B0-4810-01	47	NA	M0	N1	Stage III	NA	T3a	Renal Cell Carcinoma	Renal Clear Cell Carcinoma	NA	NA	NA	NA	0	NA	6.73	1:Recurred/Progressed	NA	NA	NA	NOT HISPANIC OR LATINO	NA	3/29/11	0.0869	G3	Low	Kidney Clear Cell Renal Carcinoma	No	No	C64.9	8310-03-01	C64.9	NA	YES	2001	NO	NA	Left	1.5	YES	2	6	NA	59	NA	NA	CCRCC
kirc_tcga	TCGA-B0-4814	TCGA-B0-4814-01	58	NA	M1	N0	Stage IV	NA	T4	Renal Cell Carcinoma	Renal Clear Cell Carcinoma	NA	NA	NA	NA	0	NA	NA	NA	NA	NA	NA	NOT HISPANIC OR LATINO	NA	2002-08-11	0.1996	G3	Low	Kidney Clear Cell Renal Carcinoma	No	No	C64.9	8310-03-01	C64.9	NA	YES	2001	NO	NA	Right	2.5	NO	NA	NA	NA	52	NA	NA	CCRCC
kirc_tcga	TCGA-B0-4816	TCGA-B0-4816-01	49	NA	M0	N0	Stage II	5th	T2	Renal Cell Carcinoma	Renal Clear Cell Carcinoma	NA	NA	NA	NA	0	NA	NA	NA	NA	NA	NA	NOT HISPANIC OR LATINO	NA	3/29/11	0.0376	G3	Low	Kidney Clear Cell Renal Carcinoma	No	No	C64.9	8310-03-01	C64.9	NA	YES	2002	NO	NA	Left	2.7	NO	NA	NA	NA	56	NA	NA	CCRCC
kirc_tcga	TCGA-B0-4818	TCGA-B0-4818-01	68	NA	M0	NX	Stage II	NA	T2	Renal Cell Carcinoma	Renal Clear Cell Carcinoma	NA	NA	NA	NA	0	NA	4.17	1:Recurred/Progressed	NA	NA	NA	NOT HISPANIC OR LATINO	NA	3/29/11	0.0416	G3	Low	Kidney Clear Cell Renal Carcinoma	No	No	C64.9	8310-03-01	C64.9	NA	YES	2002	NO	NA	Right	1.6	NO	NA	NA	NA	60	NA	NA	CCRCC
kirc_tcga	TCGA-B0-4819	TCGA-B0-4819-01	60	NA	M1	NX	Stage IV	NA	T3b	Renal Cell Carcinoma	Renal Clear Cell Carcinoma	NA	NA	NA	NA	0	NA	NA	NA	NA	NA	NA	NOT HISPANIC OR LATINO	NA	2002-08-11	0.0008	G4	Normal	Kidney Clear Cell Renal Carcinoma	No	No	C64.9	8310-03-01	C64.9	NA	YES	2002	NO	NA	Right	1.8	NO	NA	NA	NA	33	NA	NA	CCRCC
kirc_tcga	TCGA-B0-4822	TCGA-B0-4822-01	78	NA	M0	NX	Stage II	NA	T2	Renal Cell Carcinoma	Renal Clear Cell Carcinoma	NA	NA	NA	NA	0	NA	NA	NA	NA	NA	NA	NOT HISPANIC OR LATINO	NA	2002-08-11	0.1287	G4	Low	Kidney Clear Cell Renal Carcinoma	No	No	C64.9	8310-03-01	C64.9	NA	YES	2002	NO	NA	Right	2.5	NO	NA	NA	NA	1	NA	NA	CCRCC
kirc_tcga	TCGA-B0-4823	TCGA-B0-4823-01	88	NA	M0	N0	Stage I	NA	T1a	Renal Cell Carcinoma	Renal Clear Cell Carcinoma	NA	NA	NA	NA	0	NA	NA	NA	NA	NA	NA	NOT HISPANIC OR LATINO	NA	2002-03-11	0.1747	G2	Low	Kidney Clear Cell Renal Carcinoma	No	No	C64.9	8310-03-01	C64.9	NA	YES	2002	NO	NA	Right	2	NO	NA	NA	NA	94	NA	NA	CCRCC
kirc_tcga	TCGA-B0-4824	TCGA-B0-4824-01	49	NA	M0	N0	Stage I	NA	T1a	Renal Cell Carcinoma	Renal Clear Cell Carcinoma	NA	NA	NA	NA	0	NA	NA	NA	NA	NA	NA	NOT HISPANIC OR LATINO	NA	2002-09-11	0.0623	G3	Low	Kidney Clear Cell Renal Carcinoma	No	No	C64.9	8310-03-01	C64.9	NA	YES	2002	NO	NA	Left	1.7	NO	NA	NA	NA	1	NA	NA	CCRCC
kirc_tcga	TCGA-B0-4827	TCGA-B0-4827-01	77	NA	M0	N0	Stage III	NA	T3b	Renal Cell Carcinoma	Renal Clear Cell Carcinoma	NA	NA	NA	NA	0	NA	21.94	1:Recurred/Progressed	NA	NA	NA	NOT HISPANIC OR LATINO	NA	2002-03-11	0.0633	G4	Low	Kidney Clear Cell Renal Carcinoma	No	No	C64.9	8310-03-01	C64.9	NA	YES	2002	NO	NA	Left	2.2	NO	NA	NA	NA	78	NA	NA	CCRCC
kirc_tcga	TCGA-B0-4828	TCGA-B0-4828-01	79	NA	M1	NX	Stage IV	NA	T2	Renal Cell Carcinoma	Renal Clear Cell Carcinoma	NA	NA	NA	NA	0	NA	NA	NA	NA	NA	NA	NOT HISPANIC OR LATINO	NA	2002-08-11	0.1263	G3	Low	Kidney Clear Cell Renal Carcinoma	No	No	C64.9	8310-03-01	C64.9	NA	YES	2003	NO	NA	Left	1.2	NO	NA	NA	NA	80	NA	NA	CCRCC
kirc_tcga	TCGA-B0-4833	TCGA-B0-4833-01	82	NA	M0	N0	Stage I	NA	T1b	Renal Cell Carcinoma	Renal Clear Cell Carcinoma	NA	NA	NA	NA	0	NA	NA	NA	NA	NA	NA	NOT HISPANIC OR LATINO	NA	2002-08-11	0.1218	G2	Normal	Kidney Clear Cell Renal Carcinoma	No	No	C64.9	8310-03-01	C64.9	NA	YES	2003	NO	NA	Left	1.5	NO	NA	NA	NA	1	NA	NA	CCRCC
kirc_tcga	TCGA-B0-4842	TCGA-B0-4842-01	73	NA	M0	N0	Stage III	NA	T3a	Renal Cell Carcinoma	Renal Clear Cell Carcinoma	NA	NA	NA	NA	0	NA	8.21	1:Recurred/Progressed	NA	NA	NA	NOT HISPANIC OR LATINO	NA	2002-03-11	0.1212	G4	Low	Kidney Clear Cell Renal Carcinoma	No	No	C64.9	8310-03-01	C64.9	NA	YES	2004	NO	NA	Right	2	NO	NA	NA	NA	53	NA	NA	CCRCC
kirc_tcga	TCGA-B0-4845	TCGA-B0-4845-01	70	NA	M1	NX	Stage IV	6th	T3a	Renal Cell Carcinoma	Renal Clear Cell Carcinoma	NA	NA	NA	NA	0	NA	24.57	1:Recurred/Progressed	NA	NA	NA	NOT HISPANIC OR LATINO	NA	2002-09-11	0.1019	G2	Low	Kidney Clear Cell Renal Carcinoma	Yes	No	C64.9	8310-03-01	C64.9	NA	YES	2003	NO	NA	Right	1.5	NO	NA	NA	NA	1	NA	NA	CCRCC
kirc_tcga	TCGA-B0-4847	TCGA-B0-4847-01	60	NA	M1	NX	Stage IV	NA	T3a	Renal Cell Carcinoma	Renal Clear Cell Carcinoma	NA	NA	NA	NA	0	NA	NA	NA	NA	NA	NA	NOT HISPANIC OR LATINO	NA	2002-08-11	0.0581	G3	Low	Kidney Clear Cell Renal Carcinoma	No	No	C64.9	8310-03-01	C64.9	Normal	YES	2004	NO	NA	Left	1.6	NO	NA	NA	NA	41	NA	NA	CCRCC
kirc_tcga	TCGA-B0-4852	TCGA-B0-4852-01	78	NA	M0	N0	Stage II	NA	T2	Renal Cell Carcinoma	Renal Clear Cell Carcinoma	NA	NA	NA	NA	0	NA	28.25	1:Recurred/Progressed	NA	NA	NA	NOT HISPANIC OR LATINO	NA	3/30/11	0.1363	G2	Low	Kidney Clear Cell Renal Carcinoma	No	No	C64.9	8310-03-01	C64.9	NA	YES	2004	NO	NA	Left	2	NO	NA	NA	NA	65	NA	NA	CCRCC
kirc_tcga	TCGA-B0-4945	TCGA-B0-4945-01	75	NA	M0	N0	Stage I	NA	T1a	Renal Cell Carcinoma	Renal Clear Cell Carcinoma	NA	NA	NA	NA	0	NA	NA	NA	NA	NA	NA	NOT HISPANIC OR LATINO	NA	2002-07-11	0.1597	G2	Elevated	Kidney Clear Cell Renal Carcinoma	No	No	C64.9	8310-03-01	C64.9	NA	YES	2003	NO	NA	Right	2	NO	NA	NA	NA	39	NA	NA	CCRCC
kirc_tcga	TCGA-B0-5075	TCGA-B0-5075-01	77	NA	M0	N0	Stage III	NA	T3a	Renal Cell Carcinoma	Renal Clear Cell Carcinoma	NA	NA	NA	NA	0	NA	NA	NA	NA	NA	NA	NOT HISPANIC OR LATINO	NA	2002-09-11	0.1622	G2	Normal	Kidney Clear Cell Renal Carcinoma	No	No	C64.9	8310-03-01	C64.9	NA	YES	2005	NO	NA	Left	2	NO	NA	NA	NA	85	NA	NA	CCRCC
kirc_tcga	TCGA-B0-5077	TCGA-B0-5077-01	77	NA	M0	N0	Stage I	NA	T1a	Renal Cell Carcinoma	Renal Clear Cell Carcinoma	NA	NA	NA	NA	0	NA	NA	NA	NA	NA	NA	NOT HISPANIC OR LATINO	NA	2002-09-11	0.1783	G3	Normal	Kidney Clear Cell Renal Carcinoma	No	No	C64.9	8310-03-01	C64.9	NA	YES	2005	NO	NA	Left	1.1	NO	NA	NA	NA	48	NA	NA	CCRCC
kirc_tcga	TCGA-B0-5081	TCGA-B0-5081-01	79	NA	M0	N0	Stage III	NA	T3b	Renal Cell Carcinoma	Renal Clear Cell Carcinoma	NA	NA	NA	NA	0	NA	7	1:Recurred/Progressed	NA	NA	NA	NOT HISPANIC OR LATINO	NA	2002-09-11	0.0009	G2	Low	Kidney Clear Cell Renal Carcinoma	No	No	C64.9	8310-03-01	C64.9	NA	YES	2005	NO	NA	Right	1.2	NO	NA	NA	NA	36	NA	NA	CCRCC
kirc_tcga	TCGA-B0-5085	TCGA-B0-5085-01	76	NA	M0	N0	Stage III	NA	T3a	Renal Cell Carcinoma	Renal Clear Cell Carcinoma	NA	NA	NA	NA	0	NA	NA	NA	NA	NA	NA	NOT HISPANIC OR LATINO	NA	2002-09-11	0.0446	G3	Low	Kidney Clear Cell Renal Carcinoma	No	No	C64.9	8310-03-01	C64.9	NA	YES	2005	NO	NA	Left	1.5	NO	NA	NA	NA	63	NA	NA	CCRCC
kirc_tcga	TCGA-B0-5088	TCGA-B0-5088-01	53	NA	M0	N0	Stage I	6th	T1b	Renal Cell Carcinoma	Renal Clear Cell Carcinoma	NA	NA	NA	NA	0	NA	NA	NA	NA	NA	NA	NOT HISPANIC OR LATINO	NA	2002-09-11	0.0421	G3	Normal	Kidney Clear Cell Renal Carcinoma	No	Yes	C64.9	8310-03-01	C64.9	NA	YES	2006	NO	NA	Right	1.6	NO	NA	NA	NA	54	NA	NA	CCRCC
kirc_tcga	TCGA-B0-5095	TCGA-B0-5095-01	81	NA	M0	N0	Stage III	NA	T3a	Renal Cell Carcinoma	Renal Clear Cell Carcinoma	NA	NA	NA	NA	0	NA	NA	NA	NA	NA	NA	NOT HISPANIC OR LATINO	NA	2002-04-11	0.1661	G3	Low	Kidney Clear Cell Renal Carcinoma	No	No	C64.9	8310-03-01	C64.9	NA	YES	2008	NO	NA	Right	1.7	NO	NA	NA	NA	67	NA	NA	CCRCC
kirc_tcga	TCGA-B0-5096	TCGA-B0-5096-01	72	NA	M0	N1	Stage III	5th	T3a	Renal Cell Carcinoma	Renal Clear Cell Carcinoma	NA	NA	NA	NA	0	NA	NA	NA	NA	NA	NA	NOT HISPANIC OR LATINO	NA	2002-04-11	0.2001	GX	Normal	Kidney Clear Cell Renal Carcinoma	No	No	C64.9	8310-03-01	C64.9	NA	YES	1998	NO	NA	Left	1.5	YES	1	1	NA	75	NA	NA	CCRCC
kirc_tcga	TCGA-B0-5097	TCGA-B0-5097-01	59	NA	M0	N0	Stage III	NA	T3b	Renal Cell Carcinoma	Renal Clear Cell Carcinoma	NA	NA	NA	NA	0	NA	11.79	1:Recurred/Progressed	NA	NA	NA	NOT HISPANIC OR LATINO	NA	2002-07-11	0.0549	G2	Normal	Kidney Clear Cell Renal Carcinoma	No	No	C64.9	8310-03-01	C64.9	NA	YES	2010	NO	NA	Right	1.9	YES	NA	2	NA	52	NA	NA	CCRCC
kirc_tcga	TCGA-B0-5099	TCGA-B0-5099-01	88	NA	M0	NX	Stage III	NA	T3b	Renal Cell Carcinoma	Renal Clear Cell Carcinoma	NA	NA	NA	NA	0	NA	NA	NA	NA	NA	NA	NOT HISPANIC OR LATINO	NA	2002-07-11	0.2579	G3	Low	Kidney Clear Cell Renal Carcinoma	No	No	C64.9	8310-03-01	C64.9	NA	YES	2002	NO	NA	Right	2.5	NO	NA	NA	NA	67	NA	NA	CCRCC
kirc_tcga	TCGA-B0-5102	TCGA-B0-5102-01	74	NA	M0	NX	Stage I	NA	T1	Renal Cell Carcinoma	Renal Clear Cell Carcinoma	NA	NA	NA	NA	0	NA	89.82	1:Recurred/Progressed	NA	NA	NA	NOT HISPANIC OR LATINO	NA	2002-07-11	0.4024	G3	Normal	Kidney Clear Cell Renal Carcinoma	No	No	C64.9	8310-03-01	C64.9	NA	YES	1999	NO	NA	Left	1.5	NO	NA	NA	NA	48	NA	NA	CCRCC
kirc_tcga	TCGA-B0-5104	TCGA-B0-5104-01	90	NA	M0	N0	Stage I	NA	T1	Renal Cell Carcinoma	Renal Clear Cell Carcinoma	NA	NA	NA	NA	0	NA	NA	NA	NA	NA	NA	NOT HISPANIC OR LATINO	NA	2002-07-11	0.055	G2	Low	Kidney Clear Cell Renal Carcinoma	No	No	C64.9	8310-03-01	C64.9	NA	YES	2002	NO	NA	Left	1.8	NO	NA	NA	NA	50	NA	NA	CCRCC
kirc_tcga	TCGA-B0-5106	TCGA-B0-5106-01	64	NA	M0	N0	Stage I	NA	T1a	Renal Cell Carcinoma	Renal Clear Cell Carcinoma	NA	NA	NA	NA	0	NA	NA	NA	NA	NA	NA	NOT HISPANIC OR LATINO	NA	2002-04-11	0.1544	G2	Low	Kidney Clear Cell Renal Carcinoma	No	No	C64.9	8310-03-01	C64.9	NA	YES	2004	NO	NA	Left	2	NO	NA	NA	NA	74	NA	NA	CCRCC
kirc_tcga	TCGA-B0-5107	TCGA-B0-5107-01	65	NA	M1	N0	Stage IV	NA	T2	Renal Cell Carcinoma	Renal Clear Cell Carcinoma	NA	NA	NA	NA	0	NA	18.04	1:Recurred/Progressed	NA	NA	NA	NOT HISPANIC OR LATINO	NA	2002-04-11	0.1862	G4	Low	Kidney Clear Cell Renal Carcinoma	No	No	C64.9	8310-03-01	C64.9	NA	YES	2007	NO	NA	Right	1.5	NO	NA	NA	NA	53	NA	NA	CCRCC
kirc_tcga	TCGA-B0-5108	TCGA-B0-5108-01	54	NA	M0	N0	Stage III	6th	T3a	Renal Cell Carcinoma	Renal Clear Cell Carcinoma	NA	NA	NA	NA	0	NA	58.54	0:DiseaseFree	NA	NA	NA	NOT HISPANIC OR LATINO	NA	2002-07-11	0.1636	G2	Low	Kidney Clear Cell Renal Carcinoma	No	No	C64.9	8310-03-01	C64.9	NA	YES	2009	NO	NA	Left	2	NO	NA	NA	NA	44	NA	NA	CCRCC
kirc_tcga	TCGA-B0-5110	TCGA-B0-5110-01	71	NA	M0	N0	Stage I	6th	T1a	Renal Cell Carcinoma	Renal Clear Cell Carcinoma	NA	NA	NA	NA	0	NA	66	0:DiseaseFree	NA	NA	NA	NOT HISPANIC OR LATINO	NA	2002-04-11	0.0724	G2	Normal	Kidney Clear Cell Renal Carcinoma	No	No	C64.9	8310-03-01	C64.9	NA	YES	2009	NO	NA	Right	1.6	NO	NA	NA	NA	62	NA	NA	CCRCC
kirc_tcga	TCGA-B0-5113	TCGA-B0-5113-01	69	NA	M0	N0	Stage III	7th	T3a	Renal Cell Carcinoma	Renal Clear Cell Carcinoma	NA	NA	NA	NA	0	NA	38.6	0:DiseaseFree	NA	NA	NA	NOT HISPANIC OR LATINO	NA	1/28/11	0.238	G2	Low	Kidney Clear Cell Renal Carcinoma	No	No	C64.9	8310-03-01	C64.9	NA	YES	2010	NO	NA	Right	2.3	YES	0	3	NA	31	NA	NA	CCRCC
kirc_tcga	TCGA-B0-5115	TCGA-B0-5115-01	43	NA	M1	N0	Stage IV	6th	T2	Renal Cell Carcinoma	Renal Clear Cell Carcinoma	NA	NA	NA	NA	0	NA	2.46	1:Recurred/Progressed	NA	NA	NA	NOT HISPANIC OR LATINO	NA	2002-07-11	0.0981	G3	Normal	Kidney Clear Cell Renal Carcinoma	No	No	C64.9	8310-03-01	C64.9	NA	YES	2009	NO	NA	Left	1.2	NO	NA	NA	NA	57	NA	NA	CCRCC
kirc_tcga	TCGA-B0-5116	TCGA-B0-5116-01	52	NA	M0	N0	Stage III	7th	T3b	Renal Cell Carcinoma	Renal Clear Cell Carcinoma	NA	NA	NA	NA	0	NA	37.09	1:Recurred/Progressed	NA	NA	NA	NOT HISPANIC OR LATINO	NA	2002-04-11	0.3755	G3	Normal	Kidney Clear Cell Renal Carcinoma	No	No	C64.9	8310-03-01	C64.9	NA	YES	2010	NO	NA	Right	1.3	NO	NA	NA	NA	51	NA	NA	CCRCC
kirc_tcga	TCGA-B0-5399	TCGA-B0-5399-01	46	NA	M0	N0	Stage I	7th	T1b	Renal Cell Carcinoma	Renal Clear Cell Carcinoma	NA	NA	NA	NA	0	NA	46.35	0:DiseaseFree	NA	NA	NA	NOT HISPANIC OR LATINO	NA	3/31/11	0.0724	G2	Low	Kidney Clear Cell Renal Carcinoma	No	No	C64.9	8310-03-01	C64.9	NA	YES	2010	NO	NA	Right	2.1	NA	NA	NA	NA	41	NA	NA	CCRCC
kirc_tcga	TCGA-B0-5402	TCGA-B0-5402-01	64	NA	M0	NX	Stage IV	7th	T4	Renal Cell Carcinoma	Renal Clear Cell Carcinoma	NA	NA	NA	NA	0	NA	14.75	1:Recurred/Progressed	NA	NA	NA	NOT HISPANIC OR LATINO	NA	3/31/11	0.1992	G4	Low	Kidney Clear Cell Renal Carcinoma	No	No	C64.9	8310-03-01	C64.9	NA	YES	2010	NO	NA	Left	1.6	NO	NA	NA	NA	56	NA	NA	CCRCC
kirc_tcga	TCGA-B0-5691	TCGA-B0-5691-01	66	NA	M0	N0	Stage I	NA	T1a	Renal Cell Carcinoma	Renal Clear Cell Carcinoma	NA	NA	NA	NA	0	NA	106.77	1:Recurred/Progressed	NA	NA	NA	NOT HISPANIC OR LATINO	NA	2004-04-11	0.0812	G3	Low	Kidney Clear Cell Renal Carcinoma	No	Yes	C64.9	8310-03-01	C64.9	NA	YES	2002	NO	NA	Left	1.4	NO	NA	NA	NA	55	NA	NA	CCRCC
kirc_tcga	TCGA-B0-5692	TCGA-B0-5692-01	66	NA	M0	N0	Stage III	6th	T3b	Renal Cell Carcinoma	Renal Clear Cell Carcinoma	NA	NA	NA	NA	0	NA	129.57	0:DiseaseFree	NA	NA	NA	NOT HISPANIC OR LATINO	NA	2004-04-11	0.1019	G3	Normal	Kidney Clear Cell Renal Carcinoma	No	No	C64.9	8310-03-01	C64.9	NA	YES	2004	NO	NA	Right	1.2	NO	NA	NA	NA	60	NA	NA	CCRCC
kirc_tcga	TCGA-B0-5693	TCGA-B0-5693-01	47	NA	M0	NX	Stage I	6th	T1b	Renal Cell Carcinoma	Renal Clear Cell Carcinoma	NA	NA	NA	NA	0	NA	133.84	0:DiseaseFree	NA	NA	NA	NOT HISPANIC OR LATINO	NA	2004-04-11	0.0873	G2	Normal	Kidney Clear Cell Renal Carcinoma	No	Yes	C64.9	8310-03-01	C64.9	NA	YES	2003	NO	NA	Right	2.3	NO	NA	NA	NA	37	NA	NA	CCRCC
kirc_tcga	TCGA-B0-5695	TCGA-B0-5695-01	61	NA	M0	N0	Stage I	6th	T1b	Renal Cell Carcinoma	Renal Clear Cell Carcinoma	NA	NA	NA	NA	0	NA	70.63	0:DiseaseFree	NA	NA	NA	NOT HISPANIC OR LATINO	NA	2004-08-11	0.0619	G2	Normal	Kidney Clear Cell Renal Carcinoma	No	Yes	C64.9	8310-03-01	C64.9	NA	YES	2007	NO	NA	Left	2.5	NO	NA	NA	NA	57	NA	NA	CCRCC
kirc_tcga	TCGA-B0-5696	TCGA-B0-5696-01	69	NA	M0	N0	Stage III	6th	T3a	Renal Cell Carcinoma	Renal Clear Cell Carcinoma	NA	NA	NA	NA	0	NA	56.73	1:Recurred/Progressed	NA	NA	NA	HISPANIC OR LATINO	NA	2004-05-11	0.1906	G4	Normal	Kidney Clear Cell Renal Carcinoma	No	No	C64.9	8310-03-01	C64.9	NA	YES	2007	NO	NA	Right	1.2	NO	NA	NA	NA	53	NA	NA	CCRCC
kirc_tcga	TCGA-B0-5699	TCGA-B0-5699-01	53	NA	M0	N0	Stage I	6th	T1	Renal Cell Carcinoma	Renal Clear Cell Carcinoma	NA	NA	NA	NA	0	NA	3.09	1:Recurred/Progressed	NA	NA	NA	NOT HISPANIC OR LATINO	NA	2004-08-11	0.0463	G2	Normal	Kidney Clear Cell Renal Carcinoma	No	No	C64.9	8310-03-01	C64.9	NA	YES	2003	NO	NA	Left	1.2	NO	NA	NA	NA	41	NA	NA	CCRCC
kirc_tcga	TCGA-B0-5703	TCGA-B0-5703-01	73	NA	M0	N0	Stage I	6th	T1b	Renal Cell Carcinoma	Renal Clear Cell Carcinoma	NA	NA	NA	NA	0	NA	73.78	0:DiseaseFree	NA	NA	NA	NOT HISPANIC OR LATINO	NA	2004-11-11	0.1884	G3	Normal	Kidney Clear Cell Renal Carcinoma	No	No	C64.9	8310-03-01	C64.9	NA	YES	2009	NO	NA	Left	1.8	NO	NA	NA	NA	74	NA	NA	CCRCC
kirc_tcga	TCGA-B0-5705	TCGA-B0-5705-01	65	NA	M0	N0	Stage I	5th	T1	Renal Cell Carcinoma	Renal Clear Cell Carcinoma	NA	NA	NA	NA	0	NA	27.66	1:Recurred/Progressed	NA	NA	NA	NOT HISPANIC OR LATINO	NA	4/25/11	0.0938	G2	Low	Kidney Clear Cell Renal Carcinoma	No	No	C64.9	8310-03-01	C64.9	NA	YES	2002	NO	NA	Left	2.1	NO	NA	NA	NA	68	NA	NA	CCRCC
kirc_tcga	TCGA-B0-5709	TCGA-B0-5709-01	62	NA	M0	NX	Stage III	6th	T3a	Renal Cell Carcinoma	Renal Clear Cell Carcinoma	NA	NA	NA	NA	0	NA	130.55	0:DiseaseFree	NA	NA	NA	NOT HISPANIC OR LATINO	NA	4/25/11	0.0623	G3	Normal	Kidney Clear Cell Renal Carcinoma	No	No	C64.9	8310-03-01	C64.9	NA	YES	2003	NO	NA	Right	1.6	NO	NA	NA	NA	60	NA	NA	CCRCC
kirc_tcga	TCGA-B0-5710	TCGA-B0-5710-01	57	NA	M0	N0	Stage I	6th	T1b	Renal Cell Carcinoma	Renal Clear Cell Carcinoma	NA	NA	NA	NA	0	NA	47.54	1:Recurred/Progressed	NA	NA	NA	NOT HISPANIC OR LATINO	NA	4/25/11	0.1418	G2	Normal	Kidney Clear Cell Renal Carcinoma	No	No	C64.9	8310-03-01	C64.9	NA	YES	2008	NO	NA	Right	1.3	NO	NA	NA	NA	33	NA	NA	CCRCC
kirc_tcga	TCGA-B0-5711	TCGA-B0-5711-01	50	NA	M0	NX	Stage III	6th	T3b	Renal Cell Carcinoma	Renal Clear Cell Carcinoma	NA	NA	NA	NA	0	NA	123.72	1:Recurred/Progressed	NA	NA	NA	NOT HISPANIC OR LATINO	NA	4/25/11	0.0832	G3	Normal	Kidney Clear Cell Renal Carcinoma	No	No	C64.9	8310-03-01	C64.9	NA	YES	2004	NO	NA	Right	2.5	NO	NA	NA	NA	32	NA	NA	CCRCC
kirc_tcga	TCGA-B0-5713	TCGA-B0-5713-01	75	NA	M0	N0	Stage III	6th	T3b	Renal Cell Carcinoma	Renal Clear Cell Carcinoma	NA	NA	NA	NA	0	NA	91.39	0:DiseaseFree	NA	NA	NA	NOT HISPANIC OR LATINO	NA	4/27/11	0.1621	G3	Normal	Kidney Clear Cell Renal Carcinoma	No	No	C64.9	8310-03-01	C64.9	NA	YES	2006	NO	NA	Left	2.5	NO	NA	NA	NA	93	NA	NA	CCRCC
kirc_tcga	TCGA-B0-5812	TCGA-B0-5812-01	53	NA	M0	NX	Stage I	6th	T1b	Renal Cell Carcinoma	Renal Clear Cell Carcinoma	NA	NA	NA	NA	0	NA	125.95	0:DiseaseFree	NA	NA	NA	NOT HISPANIC OR LATINO	NA	2006-02-11	0.0475	G3	Low	Kidney Clear Cell Renal Carcinoma	No	Yes	C64.9	8310-03-01	C64.9	NA	YES	2003	NO	NA	Right	1	NO	NA	NA	NA	37	NA	NA	CCRCC
kirc_tcga	TCGA-B2-3924	TCGA-B2-3924-01	73	NA	M0	NX	Stage I	NA	T1b	Renal Cell Carcinoma	Renal Clear Cell Carcinoma	NA	NA	NA	NA	0	NA	35.87	0:DiseaseFree	FPPP	NA	NA	NOT HISPANIC OR LATINO	NA	10/27/10	0.1581	G2	Low	Kidney Clear Cell Renal Carcinoma	No	No	C64.9	8310-03-01	C64.9	NA	YES	2010	NO	NA	Left	2.9	NO	NA	NA	NA	79	NA	NA	CCRCC
kirc_tcga	TCGA-B2-5635	TCGA-B2-5635-01	74	NA	M0	NX	Stage I	NA	T1a	Renal Cell Carcinoma	Renal Clear Cell Carcinoma	NA	NA	NA	NA	0	NA	24.8	0:DiseaseFree	FPPP	NA	NA	NOT HISPANIC OR LATINO	NA	3/21/11	0.0914	G2	Normal	Kidney Clear Cell Renal Carcinoma	No	Yes	C64.9	8310-03-01	C64.9	NA	YES	2010	NO	NA	Right	1.6	NO	NA	NA	NA	47	NA	NA	CCRCC
kirc_tcga	TCGA-B4-5832	TCGA-B4-5832-01	65	NA	M0	N0	Stage III	7th	T3b	Renal Cell Carcinoma	Renal Clear Cell Carcinoma	NA	NA	NA	NA	0	NA	5.09	0:DiseaseFree	NA	1	Normal	NOT HISPANIC OR LATINO	NA	2005-11-11	0.268	G2	Normal	Kidney Clear Cell Renal Carcinoma	No	No	C64.9	8310-03-01	C64.9	NA	YES	2010	NO	80	Left	1.3	NO	NA	NA	NA	71	NA	NA	CCRCC
kirc_tcga	TCGA-B4-5836	TCGA-B4-5836-01	61	NA	M0	N0	Stage I	7th	T1b	Renal Cell Carcinoma	Renal Clear Cell Carcinoma	NA	NA	NA	NA	0	NA	4.63	0:DiseaseFree	NA	1	Normal	NOT HISPANIC OR LATINO	NA	2005-11-11	0.0564	G2	Normal	Kidney Clear Cell Renal Carcinoma	No	No	C64.9	8310-03-01	C64.9	NA	YES	2010	NO	90	Right	1.7	YES	0	2	NA	81	NA	NA	CCRCC
kirc_tcga	TCGA-B4-5843	TCGA-B4-5843-01	45	NA	M0	N0	Stage I	7th	T1	Renal Cell Carcinoma	Renal Clear Cell Carcinoma	NA	NA	NA	NA	0	NA	0.36	0:DiseaseFree	NA	1	Normal	NOT HISPANIC OR LATINO	NA	5/20/11	0.2384	G2	Normal	Kidney Clear Cell Renal Carcinoma	No	No	C64.9	8310-03-01	C64.9	NA	YES	2010	NO	90	Right	1	NO	NA	NA	NA	52	NA	NA	CCRCC
kirc_tcga	TCGA-B8-4148	TCGA-B8-4148-01	63	NA	M0	N0	Stage I	6th	T1a	Renal Cell Carcinoma	Renal Clear Cell Carcinoma	NA	NA	NA	NA	0	NA	49.93	0:DiseaseFree	NA	NA	NA	NOT HISPANIC OR LATINO	NA	2011-11-10	0.0822	G3	Normal	Kidney Clear Cell Renal Carcinoma	No	No	C64.9	8310-03-01	C64.9	Normal	YES	2009	NO	NA	Left	0.8	NO	NA	NA	NA	40	NA	NA	CCRCC
kirc_tcga	TCGA-B8-4151	TCGA-B8-4151-01	51	NA	M0	N0	Stage III	6th	T3a	Renal Cell Carcinoma	Renal Clear Cell Carcinoma	NA	NA	NA	NA	0	NA	42.67	0:DiseaseFree	NA	NA	NA	HISPANIC OR LATINO	NA	11/15/10	0.0321	G2	Normal	Kidney Clear Cell Renal Carcinoma	No	No	C64.9	8310-03-01	C64.9	Normal	YES	2009	NO	NA	Right	1.1	NO	NA	NA	NA	64	NA	NA	CCRCC
kirc_tcga	TCGA-B8-4153	TCGA-B8-4153-01	74	NA	M0	NX	Stage III	7th	T3a	Renal Cell Carcinoma	Renal Clear Cell Carcinoma	NA	NA	NA	NA	0	NA	7.33	1:Recurred/Progressed	NA	NA	NA	NOT HISPANIC OR LATINO	NA	2006-01-11	0.0189	G3	Low	Kidney Clear Cell Renal Carcinoma	No	No	C64.9	8310-03-01	C64.9	Normal	YES	2010	NO	NA	Left	1	NO	NA	NA	NA	55	NA	NA	CCRCC
kirc_tcga	TCGA-B8-4154	TCGA-B8-4154-01	73	NA	M0	N0	Stage I	7th	T1a	Renal Cell Carcinoma	Renal Clear Cell Carcinoma	NA	NA	NA	NA	0	NA	45.34	0:DiseaseFree	NA	NA	NA	NOT HISPANIC OR LATINO	NA	2011-11-10	0.0328	G2	Normal	Kidney Clear Cell Renal Carcinoma	No	No	C64.9	8310-03-01	C64.9	Normal	YES	2010	NO	NA	Left	1	NO	NA	NA	NA	48	NA	NA	CCRCC
kirc_tcga	TCGA-B8-4621	TCGA-B8-4621-01	63	NA	M0	N0	Stage I	7th	T1b	Renal Cell Carcinoma	Renal Clear Cell Carcinoma	NA	NA	NA	NA	0	NA	25.89	0:DiseaseFree	NA	NA	NA	NOT HISPANIC OR LATINO	NA	2004-11-11	0.2346	G3	Low	Kidney Clear Cell Renal Carcinoma	No	Yes	C64.9	8310-03-01	C64.9	Normal	YES	2010	NO	NA	Left	1.1	NO	NA	NA	NA	85	NA	NA	CCRCC
kirc_tcga	TCGA-B8-5159	TCGA-B8-5159-01	61	NA	M0	N0	Stage I	7th	T1a	Renal Cell Carcinoma	Renal Clear Cell Carcinoma	NA	NA	NA	NA	0	NA	23.72	0:DiseaseFree	NA	NA	NA	NOT HISPANIC OR LATINO	NA	11/16/10	0.2017	G3	Normal	Kidney Clear Cell Renal Carcinoma	No	No	C64.9	8310-03-01	C64.9	Normal	YES	2010	NO	NA	Right	1	NO	NA	NA	NA	52	NA	NA	CCRCC
kirc_tcga	TCGA-B8-5162	TCGA-B8-5162-01	62	NA	M0	NX	Stage II	7th	T2a	Renal Cell Carcinoma	Renal Clear Cell Carcinoma	NA	NA	NA	NA	0	NA	1.18	0:DiseaseFree	NA	NA	NA	NOT HISPANIC OR LATINO	NA	5/26/11	0.1605	G2	Low	Kidney Clear Cell Renal Carcinoma	Yes	Yes	C64.9	8310-03-01	C64.9	NA	YES	2010	NO	NA	Left	1.2	NO	NA	NA	NA	90	NA	NA	CCRCC
kirc_tcga	TCGA-B8-5163	TCGA-B8-5163-01	63	NA	M0	N0	Stage III	7th	T3a	Renal Cell Carcinoma	Renal Clear Cell Carcinoma	NA	NA	NA	NA	0	NA	27	0:DiseaseFree	NA	NA	NA	NOT HISPANIC OR LATINO	NA	11/16/10	0.1888	G3	NA	Kidney Clear Cell Renal Carcinoma	No	No	C64.9	8310-03-01	C64.9	NA	YES	2010	NO	NA	Right	1.3	NO	NA	NA	NA	62	NA	NA	CCRCC
kirc_tcga	TCGA-B8-5164	TCGA-B8-5164-01	65	NA	M0	N0	Stage III	7th	T3a	Renal Cell Carcinoma	Renal Clear Cell Carcinoma	NA	NA	NA	NA	0	NA	0.85	0:DiseaseFree	NA	NA	NA	NOT HISPANIC OR LATINO	NA	11/16/10	0.1297	G3	NA	Kidney Clear Cell Renal Carcinoma	No	No	C64.9	8310-03-01	C64.9	NA	YES	2010	NO	NA	Right	1.5	NO	NA	NA	NA	75	NA	NA	CCRCC
kirc_tcga	TCGA-B8-5165	TCGA-B8-5165-01	43	NA	M0	N0	Stage I	7th	T1a	Renal Cell Carcinoma	Renal Clear Cell Carcinoma	NA	NA	NA	NA	0	NA	24.21	0:DiseaseFree	NA	NA	NA	NOT HISPANIC OR LATINO	NA	11/16/10	0.0193	G2	Low	Kidney Clear Cell Renal Carcinoma	No	No	C64.9	8310-03-01	C64.9	NA	YES	2010	NO	NA	Right	1.2	NO	NA	NA	NA	16	NA	NA	CCRCC
kirc_tcga	TCGA-B8-5549	TCGA-B8-5549-01	53	NA	M0	N0	Stage I	7th	T1b	Renal Cell Carcinoma	Renal Clear Cell Carcinoma	NA	NA	NA	NA	0	NA	6.37	0:DiseaseFree	NA	NA	NA	NOT HISPANIC OR LATINO	NA	2004-11-11	0.1663	G3	Normal	Kidney Clear Cell Renal Carcinoma	No	No	C64.9	8310-03-01	C64.9	NA	YES	2010	NO	NA	Right	0.9	NO	NA	NA	NA	57	NA	NA	CCRCC
kirc_tcga	TCGA-B8-5550	TCGA-B8-5550-01	71	NA	M0	N0	Stage III	7th	T3a	Renal Cell Carcinoma	Renal Clear Cell Carcinoma	NA	NA	NA	NA	0	NA	22.8	1:Recurred/Progressed	NA	NA	NA	NOT HISPANIC OR LATINO	NA	2004-11-11	0.3067	G3	Normal	Kidney Clear Cell Renal Carcinoma	No	No	C64.9	8310-03-01	C64.9	NA	YES	2010	NO	NA	Right	0.7	YES	0	3	NA	76	NA	NA	CCRCC
kirc_tcga	TCGA-B8-5551	TCGA-B8-5551-01	65	NA	M0	N0	Stage I	7th	T1b	Renal Cell Carcinoma	Renal Clear Cell Carcinoma	NA	NA	NA	NA	0	NA	0.53	0:DiseaseFree	NA	NA	NA	NOT HISPANIC OR LATINO	NA	2004-11-11	0.0111	G3	Normal	Kidney Clear Cell Renal Carcinoma	No	No	C64.9	8310-03-01	C64.9	NA	YES	2010	NO	NA	Right	1	NO	NA	NA	NA	43	NA	NA	CCRCC
kirc_tcga	TCGA-BP-4159	TCGA-BP-4159-01	70	NA	M0	N0	Stage I	NA	T1b	Renal Cell Carcinoma	Renal Clear Cell Carcinoma	NA	NA	NA	NA	0	NA	77.27	1:Recurred/Progressed	NA	NA	NA	NA	NA	12/21/10	0.1136	G2	Normal	Kidney Clear Cell Renal Carcinoma	No	No	C64.9	8310-03-01	C64.9	NA	YES	2002	NO	NA	Right	1.4	YES	0	NA	NA	56	NA	NA	CCRCC
kirc_tcga	TCGA-BP-4161	TCGA-BP-4161-01	74	NA	M0	NX	Stage I	NA	T1b	Renal Cell Carcinoma	Renal Clear Cell Carcinoma	NA	NA	NA	NA	0	NA	88.21	1:Recurred/Progressed	NA	NA	NA	NA	NA	11/29/10	0.0825	G3	Low	Kidney Clear Cell Renal Carcinoma	No	No	C64.9	8310-03-01	C64.9	NA	YES	2002	NO	NA	Right	2.1	NO	NA	NA	NA	62	NA	NA	CCRCC
kirc_tcga	TCGA-BP-4162	TCGA-BP-4162-01	65	NA	M0	N0	Stage I	NA	T1b	Renal Cell Carcinoma	Renal Clear Cell Carcinoma	NA	NA	NA	NA	0	NA	100.99	0:DiseaseFree	NA	NA	NA	NA	NA	11/29/10	0.2961	G2	Low	Kidney Clear Cell Renal Carcinoma	No	No	C64.9	8310-03-01	C64.9	NA	YES	2002	NO	NA	Right	2	YES	0	3	NA	41	NA	NA	CCRCC
kirc_tcga	TCGA-BP-4164	TCGA-BP-4164-01	51	NA	M0	NX	Stage III	NA	T3a	Renal Cell Carcinoma	Renal Clear Cell Carcinoma	NA	NA	NA	NA	0	NA	NA	NA	NA	NA	NA	NA	NA	11/29/10	0.0901	G2	Low	Kidney Clear Cell Renal Carcinoma	No	No	C64.9	8310-03-01	C64.9	Normal	YES	2002	NO	NA	Left	1.3	NO	NA	NA	NA	70	NA	NA	CCRCC
kirc_tcga	TCGA-BP-4166	TCGA-BP-4166-01	69	NA	M0	N0	Stage III	NA	T3a	Renal Cell Carcinoma	Renal Clear Cell Carcinoma	NA	NA	NA	NA	0	NA	0.43	0:DiseaseFree	NA	NA	NA	NA	NA	11/29/10	0.2422	G3	Low	Kidney Clear Cell Renal Carcinoma	No	No	C64.9	8310-03-01	C64.9	NA	YES	2003	NO	NA	Left	1.6	YES	0	10	NA	1	NA	NA	CCRCC
kirc_tcga	TCGA-BP-4167	TCGA-BP-4167-01	59	NA	M0	NX	Stage III	NA	T3a	Renal Cell Carcinoma	Renal Clear Cell Carcinoma	NA	NA	NA	NA	0	NA	89.29	0:DiseaseFree	NA	NA	NA	NA	NA	11/29/10	0.0359	G2	Low	Kidney Clear Cell Renal Carcinoma	No	No	C64.9	8310-03-01	C64.9	NA	YES	2003	NO	NA	Right	1.3	NO	NA	NA	NA	54	NA	NA	CCRCC
kirc_tcga	TCGA-BP-4329	TCGA-BP-4329-01	75	NA	M0	N0	Stage III	NA	T3a	Renal Cell Carcinoma	Renal Clear Cell Carcinoma	NA	NA	NA	NA	0	NA	23	1:Recurred/Progressed	NA	NA	NA	NA	NA	12/22/10	0.1345	G2	Low	Kidney Clear Cell Renal Carcinoma	No	No	C64.9	8310-03-01	C64.9	NA	YES	2002	NO	NA	Right	1.2	YES	0	1	NA	45	NA	NA	CCRCC
kirc_tcga	TCGA-BP-4340	TCGA-BP-4340-01	70	NA	M0	N0	Stage I	NA	T1b	Renal Cell Carcinoma	Renal Clear Cell Carcinoma	NA	NA	NA	NA	0	NA	NA	NA	NA	NA	NA	NA	NA	12/23/10	0.2059	G2	Low	Kidney Clear Cell Renal Carcinoma	No	No	C64.9	8310-03-01	C64.9	NA	YES	2003	NO	NA	Right	2.1	NO	NA	NA	NA	1	NA	NA	CCRCC
kirc_tcga	TCGA-BP-4341	TCGA-BP-4341-01	67	NA	M0	NX	Stage III	NA	T3a	Renal Cell Carcinoma	Renal Clear Cell Carcinoma	NA	NA	NA	NA	0	NA	NA	NA	NA	NA	NA	NA	NA	12/17/10	0.0454	G2	Low	Kidney Clear Cell Renal Carcinoma	No	No	C64.9	8310-03-01	C64.9	NA	YES	2003	NO	NA	Left	1.6	NO	NA	NA	NA	41	NA	NA	CCRCC
kirc_tcga	TCGA-BP-4342	TCGA-BP-4342-01	79	NA	M0	N0	Stage II	NA	T2	Renal Cell Carcinoma	Renal Clear Cell Carcinoma	NA	NA	NA	NA	0	NA	7.88	1:Recurred/Progressed	NA	NA	NA	NA	NA	2001-10-11	0.6947	G3	Low	Kidney Clear Cell Renal Carcinoma	Yes	Yes	C64.9	8310-03-01	C64.9	NA	YES	2003	NO	NA	Left	1.9	YES	0	7	NA	1	NA	NA	CCRCC
kirc_tcga	TCGA-BP-4349	TCGA-BP-4349-01	68	NA	M0	NX	Stage I	NA	T1a	Renal Cell Carcinoma	Renal Clear Cell Carcinoma	NA	NA	NA	NA	0	NA	12.22	0:DiseaseFree	NA	NA	NA	NA	NA	12/16/10	0.0497	G2	Low	Kidney Clear Cell Renal Carcinoma	No	No	C64.9	8310-03-01	C64.9	NA	YES	2006	NO	NA	Left	1.5	NO	NA	NA	NA	1	NA	NA	CCRCC
kirc_tcga	TCGA-BP-4355	TCGA-BP-4355-01	59	NA	M0	NX	Stage III	NA	T3a	Renal Cell Carcinoma	Renal Clear Cell Carcinoma	NA	NA	NA	NA	0	NA	NA	NA	NA	NA	NA	NA	NA	2001-06-11	0.0496	G4	Low	Kidney Clear Cell Renal Carcinoma	No	No	C64.9	8310-03-01	C64.9	NA	YES	2008	NO	NA	Left	2.2	NO	NA	NA	NA	1	NA	NA	CCRCC
kirc_tcga	TCGA-BP-4758	TCGA-BP-4758-01	40	NA	M0	NX	Stage I	NA	T1a	Renal Cell Carcinoma	Renal Clear Cell Carcinoma	NA	NA	NA	NA	0	NA	72.54	0:DiseaseFree	NA	NA	NA	NA	NA	2001-06-11	0.0823	G2	Low	Kidney Clear Cell Renal Carcinoma	No	No	C64.9	8310-03-01	C64.9	NA	YES	2004	NO	NA	Right	1.9	NO	NA	NA	NA	1	NA	NA	CCRCC
kirc_tcga	TCGA-BP-4759	TCGA-BP-4759-01	50	NA	M0	NX	Stage I	NA	T1a	Renal Cell Carcinoma	Renal Clear Cell Carcinoma	NA	NA	NA	NA	0	NA	77.92	0:DiseaseFree	NA	NA	NA	NOT HISPANIC OR LATINO	NA	2001-06-11	0.1094	G2	Normal	Kidney Clear Cell Renal Carcinoma	No	No	C64.9	8310-03-01	C64.9	NA	YES	2004	NO	NA	Left	1.1	NO	NA	NA	NA	1	NA	NA	CCRCC
kirc_tcga	TCGA-BP-4762	TCGA-BP-4762-01	42	NA	M0	NX	Stage I	NA	T1a	Renal Cell Carcinoma	Renal Clear Cell Carcinoma	NA	NA	NA	NA	0	NA	NA	NA	NA	NA	NA	NA	NA	2001-12-11	0.0555	G3	Low	Kidney Clear Cell Renal Carcinoma	No	Yes	C64.9	8310-03-01	C64.9	NA	YES	2004	NO	NA	Left	1.4	NO	NA	NA	NA	1	NA	NA	CCRCC
kirc_tcga	TCGA-BP-4763	TCGA-BP-4763-01	79	NA	M0	NX	Stage I	NA	T1a	Renal Cell Carcinoma	Renal Clear Cell Carcinoma	NA	NA	NA	NA	0	NA	NA	NA	NA	NA	NA	NA	NA	2001-12-11	0.3063	G2	Low	Kidney Clear Cell Renal Carcinoma	No	No	C64.9	8310-03-01	C64.9	NA	YES	2004	NO	NA	Right	1	NO	NA	NA	NA	1	NA	NA	CCRCC
kirc_tcga	TCGA-BP-4765	TCGA-BP-4765-01	43	NA	M0	NX	Stage I	NA	T1a	Renal Cell Carcinoma	Renal Clear Cell Carcinoma	NA	NA	NA	NA	0	NA	71.75	0:DiseaseFree	NA	NA	NA	NA	NA	2001-12-11	0.0646	G2	Normal	Kidney Clear Cell Renal Carcinoma	No	No	C64.9	8310-03-01	C64.9	NA	YES	2004	NO	NA	Right	1.6	NO	NA	NA	NA	1	NA	NA	CCRCC
kirc_tcga	TCGA-BP-4771	TCGA-BP-4771-01	62	NA	M1	N0	Stage IV	NA	T3a	Renal Cell Carcinoma	Renal Clear Cell Carcinoma	NA	NA	NA	NA	0	NA	3.61	1:Recurred/Progressed	NA	NA	NA	NA	NA	2001-12-11	0.1248	G4	Normal	Kidney Clear Cell Renal Carcinoma	Yes	No	C64.9	8310-03-01	C64.9	NA	YES	2005	NO	NA	Right	1.3	YES	0	5	NA	19	NA	NA	CCRCC
kirc_tcga	TCGA-BP-4782	TCGA-BP-4782-01	55	NA	M0	NX	Stage I	NA	T1a	Renal Cell Carcinoma	Renal Clear Cell Carcinoma	NA	NA	NA	NA	0	NA	11.63	0:DiseaseFree	NA	NA	NA	NA	NA	2011-1-00	0.1408	G2	Low	Kidney Clear Cell Renal Carcinoma	No	No	C64.9	8310-03-01	C64.9	NA	YES	2005	NO	NA	Left	1.1	NO	NA	NA	NA	77	NA	NA	CCRCC
kirc_tcga	TCGA-BP-4789	TCGA-BP-4789-01	48	NA	M0	NX	Stage I	NA	T1a	Renal Cell Carcinoma	Renal Clear Cell Carcinoma	NA	NA	NA	NA	0	NA	48.92	0:DiseaseFree	NA	NA	NA	NA	NA	2005-09-11	0.0795	G2	Normal	Kidney Clear Cell Renal Carcinoma	No	No	C64.9	8310-03-01	C64.9	NA	YES	2007	NO	NA	Right	0.9	NO	NA	NA	NA	1	NA	NA	CCRCC
kirc_tcga	TCGA-BP-4798	TCGA-BP-4798-01	74	NA	M1	N0	NA	NA	T3b	Renal Cell Carcinoma	Renal Clear Cell Carcinoma	NA	NA	NA	NA	0	NA	NA	NA	NA	NA	NA	NA	NA	2005-09-11	0.1788	G4	Low	Kidney Clear Cell Renal Carcinoma	No	No	C64.9	8310-03-01	C64.9	NA	YES	2007	NO	NA	Left	1.1	YES	0	30	NA	1	NA	NA	CCRCC
kirc_tcga	TCGA-BP-4807	TCGA-BP-4807-01	42	NA	M0	NX	Stage I	NA	T1a	Renal Cell Carcinoma	Renal Clear Cell Carcinoma	NA	NA	NA	NA	0	NA	6.93	0:DiseaseFree	NA	NA	NA	NA	NA	2005-09-11	0.0504	G3	Normal	Kidney Clear Cell Renal Carcinoma	No	Yes	C64.9	8310-03-01	C64.9	NA	YES	2008	NO	NA	Right	1.3	NO	NA	NA	NA	48	NA	NA	CCRCC
kirc_tcga	TCGA-BP-4960	TCGA-BP-4960-01	46	NA	M0	N0	Stage II	NA	T2	Renal Cell Carcinoma	Renal Clear Cell Carcinoma	NA	NA	NA	NA	0	NA	71.35	0:DiseaseFree	NA	NA	NA	NA	NA	2001-12-11	0.1043	G3	Low	Kidney Clear Cell Renal Carcinoma	No	No	C64.9	8310-03-01	C64.9	NA	YES	2004	NO	NA	Left	1.4	YES	0	9	NA	62	NA	NA	CCRCC
kirc_tcga	TCGA-BP-4961	TCGA-BP-4961-01	47	NA	M0	NX	Stage I	NA	T1a	Renal Cell Carcinoma	Renal Clear Cell Carcinoma	NA	NA	NA	NA	0	NA	63.57	0:DiseaseFree	NA	NA	NA	NA	NA	2001-12-11	0.0002	G2	Low	Kidney Clear Cell Renal Carcinoma	No	No	C64.9	8310-03-01	C64.9	NA	YES	2005	NO	NA	Right	1.6	NO	NA	NA	NA	32	NA	NA	CCRCC
kirc_tcga	TCGA-BP-4963	TCGA-BP-4963-01	63	NA	M0	NX	Stage I	NA	T1b	Renal Cell Carcinoma	Renal Clear Cell Carcinoma	NA	NA	NA	NA	0	NA	60.25	0:DiseaseFree	NA	NA	NA	NOT HISPANIC OR LATINO	NA	2001-12-11	0.2573	G3	Low	Kidney Clear Cell Renal Carcinoma	No	No	C64.9	8310-03-01	C64.9	NA	YES	2005	NO	NA	Left	1.2	NO	NA	NA	NA	68	NA	NA	CCRCC
kirc_tcga	TCGA-BP-4964	TCGA-BP-4964-01	54	NA	M0	N0	Stage I	NA	T1a	Renal Cell Carcinoma	Renal Clear Cell Carcinoma	NA	NA	NA	NA	0	NA	61.17	0:DiseaseFree	NA	NA	NA	NA	NA	2001-12-11	0.066	G2	Low	Kidney Clear Cell Renal Carcinoma	No	No	C64.9	8310-03-01	C64.9	NA	YES	2005	NO	NA	Right	1.6	YES	0	11	NA	77	NA	NA	CCRCC
kirc_tcga	TCGA-BP-4965	TCGA-BP-4965-01	46	NA	M0	NX	Stage I	NA	T1a	Renal Cell Carcinoma	Renal Clear Cell Carcinoma	NA	NA	NA	NA	0	NA	61.47	0:DiseaseFree	NA	NA	NA	NA	NA	2001-12-11	0.1189	G2	Normal	Kidney Clear Cell Renal Carcinoma	Yes	Yes	C64.9	8310-03-01	C64.9	NA	YES	2005	NO	NA	Left	1	NO	NA	NA	NA	50	NA	NA	CCRCC
kirc_tcga	TCGA-BP-4967	TCGA-BP-4967-01	76	NA	M0	N0	Stage III	NA	T3a	Renal Cell Carcinoma	Renal Clear Cell Carcinoma	NA	NA	NA	NA	0	NA	6.73	0:DiseaseFree	NA	NA	NA	NA	NA	2001-12-11	0.2378	G2	Low	Kidney Clear Cell Renal Carcinoma	No	No	C64.9	8310-03-01	C64.9	NA	YES	2005	NO	NA	Right	1.7	YES	0	5	NA	58	NA	NA	CCRCC
kirc_tcga	TCGA-BP-4968	TCGA-BP-4968-01	40	NA	M0	N0	Stage I	NA	T1b	Renal Cell Carcinoma	Renal Clear Cell Carcinoma	NA	NA	NA	NA	0	NA	57.36	0:DiseaseFree	NA	NA	NA	NOT HISPANIC OR LATINO	NA	1/14/11	0.0451	G3	Low	Kidney Clear Cell Renal Carcinoma	No	No	C64.9	8310-03-01	C64.9	NA	YES	2006	NO	NA	Right	1.5	YES	0	3	NA	45	NA	NA	CCRCC
kirc_tcga	TCGA-BP-4970	TCGA-BP-4970-01	44	NA	M0	N1	Stage III	NA	T1a	Renal Cell Carcinoma	Renal Clear Cell Carcinoma	NA	NA	NA	NA	0	NA	14.22	0:DiseaseFree	NA	NA	NA	NA	NA	1/19/11	0.0676	G3	Normal	Kidney Clear Cell Renal Carcinoma	No	No	C64.9	8310-03-01	C64.9	NA	YES	2006	NO	NA	Right	1.2	YES	2	2	NA	30	NA	NA	CCRCC
kirc_tcga	TCGA-BP-4974	TCGA-BP-4974-01	58	NA	M1	N0	Stage IV	NA	T3a	Renal Cell Carcinoma	Renal Clear Cell Carcinoma	NA	NA	NA	NA	0	NA	1.15	1:Recurred/Progressed	NA	NA	NA	NA	NA	1/19/11	0.0323	G4	Low	Kidney Clear Cell Renal Carcinoma	No	No	C64.9	8310-03-01	C64.9	NA	YES	2006	NO	NA	Right	2	YES	0	7	NA	25	NA	NA	CCRCC
kirc_tcga	TCGA-BP-4975	TCGA-BP-4975-01	40	NA	M0	NX	Stage I	NA	T1b	Renal Cell Carcinoma	Renal Clear Cell Carcinoma	NA	NA	NA	NA	0	NA	47.08	0:DiseaseFree	NA	NA	NA	NOT HISPANIC OR LATINO	NA	1/19/11	0.0892	G3	Normal	Kidney Clear Cell Renal Carcinoma	No	No	C64.9	8310-03-01	C64.9	NA	YES	2006	NO	NA	Right	1.6	NO	NA	NA	NA	17	NA	NA	CCRCC
kirc_tcga	TCGA-BP-4976	TCGA-BP-4976-01	77	NA	M0	NX	Stage I	NA	T1a	Renal Cell Carcinoma	Renal Clear Cell Carcinoma	NA	NA	NA	NA	0	NA	53.61	0:DiseaseFree	NA	NA	NA	NA	NA	1/19/11	0.0617	G3	Low	Kidney Clear Cell Renal Carcinoma	No	Yes	C64.9	8310-03-01	C64.9	NA	YES	2006	NO	NA	Right	1.1	NO	NA	NA	NA	85	NA	NA	CCRCC
kirc_tcga	TCGA-BP-4977	TCGA-BP-4977-01	57	NA	M0	NX	Stage I	NA	T1b	Renal Cell Carcinoma	Renal Clear Cell Carcinoma	NA	NA	NA	NA	0	NA	14.91	0:DiseaseFree	NA	NA	NA	NA	NA	1/19/11	0.2421	G3	Normal	Kidney Clear Cell Renal Carcinoma	No	No	C64.9	8310-03-01	C64.9	NA	YES	2006	NO	NA	Left	1.5	NO	NA	NA	NA	37	NA	NA	CCRCC
kirc_tcga	TCGA-BP-4982	TCGA-BP-4982-01	42	NA	M0	NX	Stage I	NA	T1b	Renal Cell Carcinoma	Renal Clear Cell Carcinoma	NA	NA	NA	NA	0	NA	33.31	0:DiseaseFree	NA	NA	NA	NA	NA	1/19/11	0.0461	G3	Low	Kidney Clear Cell Renal Carcinoma	No	No	C64.9	8310-03-01	C64.9	NA	YES	2006	NO	NA	Left	1.3	NO	NA	NA	NA	33	NA	NA	CCRCC
kirc_tcga	TCGA-BP-4986	TCGA-BP-4986-01	75	NA	M0	N0	Stage I	NA	T1a	Renal Cell Carcinoma	Renal Clear Cell Carcinoma	NA	NA	NA	NA	0	NA	25.79	0:DiseaseFree	NA	NA	NA	HISPANIC OR LATINO	NA	1/19/11	0.3102	G3	Low	Kidney Clear Cell Renal Carcinoma	Yes	Yes	C64.9	8310-03-01	C64.9	NA	YES	2006	NO	NA	Right	1.1	YES	0	4	NA	38	NA	NA	CCRCC
kirc_tcga	TCGA-BP-4988	TCGA-BP-4988-01	72	NA	M0	N0	Stage I	NA	T1a	Renal Cell Carcinoma	Renal Clear Cell Carcinoma	NA	NA	NA	NA	0	NA	NA	NA	NA	NA	NA	NA	NA	12/21/10	0	G2	Low	Kidney Clear Cell Renal Carcinoma	No	Yes	C64.9	8310-03-01	C64.9	NA	YES	2007	NO	NA	Right	1.5	YES	0	1	NA	35	NA	NA	CCRCC
kirc_tcga	TCGA-BP-4989	TCGA-BP-4989-01	58	NA	M0	N0	Stage III	NA	T3a	Renal Cell Carcinoma	Renal Clear Cell Carcinoma	NA	NA	NA	NA	0	NA	3.88	0:DiseaseFree	NA	NA	NA	NA	NA	12/13/10	0.2318	G3	Low	Kidney Clear Cell Renal Carcinoma	No	No	C64.9	8310-03-01	C64.9	NA	YES	2007	NO	NA	Right	1.8	YES	0	10	NA	66	NA	NA	CCRCC
kirc_tcga	TCGA-BP-4991	TCGA-BP-4991-01	54	NA	M0	NX	Stage I	NA	T1a	Renal Cell Carcinoma	Renal Clear Cell Carcinoma	NA	NA	NA	NA	0	NA	46.42	0:DiseaseFree	NA	NA	NA	NA	NA	12/13/10	0.1005	G2	Low	Kidney Clear Cell Renal Carcinoma	No	No	C64.9	8310-03-01	C64.9	NA	YES	2007	NO	NA	Right	1.3	NO	NA	NA	NA	38	NA	NA	CCRCC
kirc_tcga	TCGA-BP-4992	TCGA-BP-4992-01	66	NA	M0	NX	Stage I	NA	T1b	Renal Cell Carcinoma	Renal Clear Cell Carcinoma	NA	NA	NA	NA	0	NA	16.46	0:DiseaseFree	NA	NA	NA	NA	NA	12/13/10	0.1889	G4	Low	Kidney Clear Cell Renal Carcinoma	No	No	C64.9	8310-03-01	C64.9	NA	YES	2007	NO	NA	Left	1.5	NO	NA	NA	NA	35	NA	NA	CCRCC
kirc_tcga	TCGA-BP-4995	TCGA-BP-4995-01	68	NA	M0	N0	Stage I	NA	T1b	Renal Cell Carcinoma	Renal Clear Cell Carcinoma	NA	NA	NA	NA	0	NA	45.04	0:DiseaseFree	NA	NA	NA	NOT HISPANIC OR LATINO	NA	1/19/11	0.1103	G3	Low	Kidney Clear Cell Renal Carcinoma	No	Yes	C64.9	8310-03-01	C64.9	NA	YES	2007	NO	NA	Right	1.3	YES	0	5	NA	37	NA	NA	CCRCC
kirc_tcga	TCGA-BP-4998	TCGA-BP-4998-01	49	NA	M0	NX	Stage I	NA	T1a	Renal Cell Carcinoma	Renal Clear Cell Carcinoma	NA	NA	NA	NA	0	NA	30.62	0:DiseaseFree	NA	NA	NA	NA	NA	12/13/10	0.0267	G3	Low	Kidney Clear Cell Renal Carcinoma	No	No	C64.9	8310-03-01	C64.9	NA	YES	2007	NO	NA	Right	1.6	NO	NA	NA	NA	32	NA	NA	CCRCC
kirc_tcga	TCGA-BP-4999	TCGA-BP-4999-01	56	NA	M0	NX	Stage I	NA	T1a	Renal Cell Carcinoma	Renal Clear Cell Carcinoma	NA	NA	NA	NA	0	NA	41.59	0:DiseaseFree	NA	NA	NA	NOT HISPANIC OR LATINO	NA	1/19/11	0.1293	G2	Normal	Kidney Clear Cell Renal Carcinoma	No	Yes	C64.9	8310-03-01	C64.9	NA	YES	2007	NO	NA	Left	1	NO	NA	NA	NA	43	NA	NA	CCRCC
kirc_tcga	TCGA-BP-5001	TCGA-BP-5001-01	43	NA	M0	NX	Stage I	NA	T1b	Renal Cell Carcinoma	Renal Clear Cell Carcinoma	NA	NA	NA	NA	0	NA	38.67	0:DiseaseFree	NA	NA	NA	NA	NA	12/13/10	0.0921	G2	Low	Kidney Clear Cell Renal Carcinoma	No	No	C64.9	8310-03-01	C64.9	NA	YES	2007	NO	NA	Right	1.5	NO	NA	NA	NA	31	NA	NA	CCRCC
kirc_tcga	TCGA-BP-5004	TCGA-BP-5004-01	53	NA	M0	NX	Stage I	NA	T1a	Renal Cell Carcinoma	Renal Clear Cell Carcinoma	NA	NA	NA	NA	0	NA	36.99	0:DiseaseFree	NA	NA	NA	NA	NA	12/13/10	0.2322	G3	Low	Kidney Clear Cell Renal Carcinoma	No	No	C64.9	8310-03-01	C64.9	NA	YES	2007	NO	NA	Right	1.4	NO	NA	NA	NA	42	NA	NA	CCRCC
kirc_tcga	TCGA-BP-5006	TCGA-BP-5006-01	61	NA	M0	N0	Stage I	NA	T1a	Renal Cell Carcinoma	Renal Clear Cell Carcinoma	NA	NA	NA	NA	0	NA	27.6	0:DiseaseFree	NA	NA	NA	NA	NA	12/21/10	0.0545	G2	Low	Kidney Clear Cell Renal Carcinoma	No	Yes	C64.9	8310-03-01	C64.9	NA	YES	2007	NO	NA	Left	0.8	YES	0	2	NA	38	NA	NA	CCRCC
kirc_tcga	TCGA-BP-5007	TCGA-BP-5007-01	45	NA	M0	N0	Stage II	NA	T2	Renal Cell Carcinoma	Renal Clear Cell Carcinoma	NA	NA	NA	NA	0	NA	37.45	0:DiseaseFree	NA	NA	NA	NOT HISPANIC OR LATINO	NA	12/13/10	0.057	G2	Normal	Kidney Clear Cell Renal Carcinoma	No	No	C64.9	8310-03-01	C64.9	NA	YES	2007	NO	NA	Left	1.7	YES	0	10	NA	32	NA	NA	CCRCC
kirc_tcga	TCGA-BP-5008	TCGA-BP-5008-01	46	NA	M0	NX	Stage I	NA	T1a	Renal Cell Carcinoma	Renal Clear Cell Carcinoma	NA	NA	NA	NA	0	NA	35.18	0:DiseaseFree	NA	NA	NA	NA	NA	12/13/10	0.0966	G2	Low	Kidney Clear Cell Renal Carcinoma	No	No	C64.9	8310-03-01	C64.9	NA	YES	2007	NO	NA	Right	1.1	NO	NA	NA	NA	36	NA	NA	CCRCC
kirc_tcga	TCGA-BP-5009	TCGA-BP-5009-01	52	NA	M0	NX	Stage I	NA	T1b	Renal Cell Carcinoma	Renal Clear Cell Carcinoma	NA	NA	NA	NA	0	NA	16.16	1:Recurred/Progressed	NA	NA	NA	NOT HISPANIC OR LATINO	NA	12/13/10	0.2558	G3	Low	Kidney Clear Cell Renal Carcinoma	No	Yes	C64.9	8310-03-01	C64.9	NA	YES	2007	NO	NA	Left	1.1	NO	NA	NA	NA	43	NA	NA	CCRCC
kirc_tcga	TCGA-BP-5169	TCGA-BP-5169-01	70	NA	M0	N0	Stage I	NA	T1b	Renal Cell Carcinoma	Renal Clear Cell Carcinoma	NA	NA	NA	NA	0	NA	6.34	0:DiseaseFree	NA	NA	NA	NA	NA	1/21/11	0.2372	G4	Low	Kidney Clear Cell Renal Carcinoma	No	No	C64.9	8310-03-01	C64.9	NA	YES	2004	NO	NA	Left	1.8	YES	0	9	NA	52	NA	NA	CCRCC
kirc_tcga	TCGA-BP-5170	TCGA-BP-5170-01	55	NA	M0	NX	Stage I	NA	T1a	Renal Cell Carcinoma	Renal Clear Cell Carcinoma	NA	NA	NA	NA	0	NA	79.24	0:DiseaseFree	NA	NA	NA	NA	NA	1/30/11	0.1229	G2	Normal	Kidney Clear Cell Renal Carcinoma	No	No	C64.9	8310-03-01	C64.9	NA	YES	2004	NO	NA	Right	1.8	NO	NA	NA	NA	34	NA	NA	CCRCC
kirc_tcga	TCGA-BP-5173	TCGA-BP-5173-01	75	NA	M0	NX	Stage I	NA	T1a	Renal Cell Carcinoma	Renal Clear Cell Carcinoma	NA	NA	NA	NA	0	NA	NA	NA	NA	NA	NA	NA	NA	1/21/11	0.6347	G2	Low	Kidney Clear Cell Renal Carcinoma	No	No	C64.9	8310-03-01	C64.9	NA	YES	2004	NO	NA	Right	0.6	NO	NA	NA	NA	68	NA	NA	CCRCC
kirc_tcga	TCGA-BP-5174	TCGA-BP-5174-01	45	NA	M0	NX	Stage I	NA	T1a	Renal Cell Carcinoma	Renal Clear Cell Carcinoma	NA	NA	NA	NA	0	NA	74.15	0:DiseaseFree	NA	NA	NA	NOT HISPANIC OR LATINO	NA	1/30/11	0.0937	G2	Low	Kidney Clear Cell Renal Carcinoma	No	No	C64.9	8310-03-01	C64.9	NA	YES	2004	NO	NA	Left	1	NO	NA	NA	NA	37	NA	NA	CCRCC
kirc_tcga	TCGA-BP-5175	TCGA-BP-5175-01	60	NA	M0	NX	Stage I	NA	T1a	Renal Cell Carcinoma	Renal Clear Cell Carcinoma	NA	NA	NA	NA	0	NA	30.62	0:DiseaseFree	NA	NA	NA	NA	NA	1/21/11	0.3587	G3	Low	Kidney Clear Cell Renal Carcinoma	No	No	C64.9	8310-03-01	C64.9	NA	YES	2004	NO	NA	Right	1.6	NO	NA	NA	NA	38	NA	NA	CCRCC
kirc_tcga	TCGA-BP-5176	TCGA-BP-5176-01	78	NA	M0	NX	Stage I	NA	T1a	Renal Cell Carcinoma	Renal Clear Cell Carcinoma	NA	NA	NA	NA	0	NA	NA	NA	NA	NA	NA	NA	NA	1/21/11	0.058	G2	Normal	Kidney Clear Cell Renal Carcinoma	No	No	C64.9	8310-03-01	C64.9	NA	YES	2004	NO	NA	Left	1.6	NO	NA	NA	NA	109	NA	NA	CCRCC
kirc_tcga	TCGA-BP-5177	TCGA-BP-5177-01	46	NA	M0	NX	Stage I	NA	T1a	Renal Cell Carcinoma	Renal Clear Cell Carcinoma	NA	NA	NA	NA	0	NA	9.63	0:DiseaseFree	NA	NA	NA	NA	NA	1/21/11	0.2108	G3	Low	Kidney Clear Cell Renal Carcinoma	No	No	C64.9	8310-03-01	C64.9	Elevated	YES	2004	NO	NA	Right	1.3	NO	NA	NA	NA	34	NA	NA	CCRCC
kirc_tcga	TCGA-BP-5180	TCGA-BP-5180-01	53	NA	M0	NX	Stage I	NA	T1a	Renal Cell Carcinoma	Renal Clear Cell Carcinoma	NA	NA	NA	NA	0	NA	74.34	0:DiseaseFree	NA	NA	NA	NA	NA	1/26/11	0.2702	G2	Low	Kidney Clear Cell Renal Carcinoma	No	No	C64.9	8310-03-01	C64.9	NA	YES	2004	NO	NA	Right	1.6	NO	NA	NA	NA	41	NA	NA	CCRCC
kirc_tcga	TCGA-BP-5181	TCGA-BP-5181-01	58	NA	M0	NX	Stage I	NA	T1b	Renal Cell Carcinoma	Renal Clear Cell Carcinoma	NA	NA	NA	NA	0	NA	49.11	0:DiseaseFree	NA	NA	NA	NA	NA	1/26/11	0.0956	G2	Low	Kidney Clear Cell Renal Carcinoma	No	Yes	C64.9	8310-03-01	C64.9	NA	YES	2006	NO	NA	Left	1.8	NO	NA	NA	NA	61	NA	NA	CCRCC
kirc_tcga	TCGA-BP-5183	TCGA-BP-5183-01	57	NA	M0	NX	Stage III	NA	T3a	Renal Cell Carcinoma	Renal Clear Cell Carcinoma	NA	NA	NA	NA	0	NA	15.93	1:Recurred/Progressed	NA	NA	NA	HISPANIC OR LATINO	NA	1/31/11	0.2026	G3	Normal	Kidney Clear Cell Renal Carcinoma	No	No	C64.9	8310-03-01	C64.9	NA	YES	2007	NO	NA	Left	1.2	NO	NA	NA	NA	43	NA	NA	CCRCC
kirc_tcga	TCGA-BP-5184	TCGA-BP-5184-01	54	NA	M0	NX	Stage I	NA	T1a	Renal Cell Carcinoma	Renal Clear Cell Carcinoma	NA	NA	NA	NA	0	NA	37.22	0:DiseaseFree	NA	NA	NA	NA	NA	1/31/11	0.0357	G3	Low	Kidney Clear Cell Renal Carcinoma	No	No	C64.9	8310-03-01	C64.9	NA	YES	2007	NO	NA	Left	0.9	NO	NA	NA	NA	23	NA	NA	CCRCC
kirc_tcga	TCGA-BP-5186	TCGA-BP-5186-01	50	NA	M0	N0	Stage I	NA	T1a	Renal Cell Carcinoma	Renal Clear Cell Carcinoma	NA	NA	NA	NA	0	NA	22.77	0:DiseaseFree	NA	NA	NA	NA	NA	1/31/11	0.0205	G2	Low	Kidney Clear Cell Renal Carcinoma	No	No	C64.9	8310-03-01	C64.9	NA	YES	2007	NO	NA	Right	1	YES	0	1	NA	33	NA	NA	CCRCC
kirc_tcga	TCGA-BP-5187	TCGA-BP-5187-01	54	NA	M0	NX	Stage I	NA	T1a	Renal Cell Carcinoma	Renal Clear Cell Carcinoma	NA	NA	NA	NA	0	NA	13.34	0:DiseaseFree	NA	NA	NA	NA	NA	1/31/11	0.1293	G2	Low	Kidney Clear Cell Renal Carcinoma	No	No	C64.9	8310-03-01	C64.9	NA	YES	2007	NO	NA	Right	1.8	NO	NA	NA	NA	54	NA	NA	CCRCC
kirc_tcga	TCGA-BP-5190	TCGA-BP-5190-01	61	NA	M0	NX	Stage I	NA	T1a	Renal Cell Carcinoma	Renal Clear Cell Carcinoma	NA	NA	NA	NA	0	NA	33.21	0:DiseaseFree	NA	NA	NA	NOT HISPANIC OR LATINO	NA	1/31/11	0.0761	G3	Low	Kidney Clear Cell Renal Carcinoma	No	No	C64.9	8310-03-01	C64.9	NA	YES	2007	NO	NA	Right	1.3	NO	NA	NA	NA	40	NA	NA	CCRCC
kirc_tcga	TCGA-BP-5192	TCGA-BP-5192-01	59	NA	M0	NX	Stage I	NA	T1a	Renal Cell Carcinoma	Renal Clear Cell Carcinoma	NA	NA	NA	NA	0	NA	23.46	0:DiseaseFree	NA	NA	NA	NA	NA	1/31/11	0.0724	G2	Normal	Kidney Clear Cell Renal Carcinoma	No	No	C64.9	8310-03-01	C64.9	NA	YES	2007	NO	NA	Right	1	NO	NA	NA	NA	46	NA	NA	CCRCC
kirc_tcga	TCGA-BP-5194	TCGA-BP-5194-01	39	NA	M0	NX	Stage I	NA	T1a	Renal Cell Carcinoma	Renal Clear Cell Carcinoma	NA	NA	NA	NA	0	NA	13.4	0:DiseaseFree	NA	NA	NA	NA	NA	1/31/11	0.0427	G2	Normal	Kidney Clear Cell Renal Carcinoma	No	No	C64.9	8310-03-01	C64.9	NA	YES	2008	NO	NA	Right	1.9	NO	NA	NA	NA	18	NA	NA	CCRCC
kirc_tcga	TCGA-BP-5195	TCGA-BP-5195-01	75	NA	M0	NX	Stage I	NA	T1a	Renal Cell Carcinoma	Renal Clear Cell Carcinoma	NA	NA	NA	NA	0	NA	24.61	0:DiseaseFree	NA	NA	NA	NOT HISPANIC OR LATINO	NA	1/31/11	0.0606	G2	Low	Kidney Clear Cell Renal Carcinoma	No	No	C64.9	8310-03-01	C64.9	NA	YES	2008	NO	NA	Left	1.4	NO	NA	NA	NA	52	NA	NA	CCRCC
kirc_tcga	TCGA-BP-5196	TCGA-BP-5196-01	53	NA	M0	NX	Stage I	NA	T1a	Renal Cell Carcinoma	Renal Clear Cell Carcinoma	NA	NA	NA	NA	0	NA	33.44	0:DiseaseFree	NA	NA	NA	NA	NA	1/31/11	0.104	G2	Low	Kidney Clear Cell Renal Carcinoma	No	No	C64.9	8310-03-01	C64.9	NA	YES	2008	NO	NA	Left	2.1	NO	NA	NA	NA	48	NA	NA	CCRCC
kirc_tcga	TCGA-BP-5198	TCGA-BP-5198-01	72	NA	M0	N0	Stage III	NA	T3b	Renal Cell Carcinoma	Renal Clear Cell Carcinoma	NA	NA	NA	NA	0	NA	19.81	0:DiseaseFree	NA	NA	Elevated	NA	NA	1/31/11	0.4562	G3	Low	Kidney Clear Cell Renal Carcinoma	No	No	C64.9	8310-03-01	C64.9	NA	YES	2008	NO	NA	Right	2.5	YES	0	9	NA	68	NA	NA	CCRCC
kirc_tcga	TCGA-BP-5199	TCGA-BP-5199-01	58	NA	M0	N0	Stage II	NA	T2	Renal Cell Carcinoma	Renal Clear Cell Carcinoma	NA	NA	NA	NA	0	NA	44.51	0:DiseaseFree	NA	NA	NA	NOT HISPANIC OR LATINO	NA	1/31/11	0.0724	G4	Low	Kidney Clear Cell Renal Carcinoma	No	Yes	C64.9	8310-03-01	C64.9	NA	YES	2006	NO	NA	Left	1.5	YES	0	4	NA	70	NA	NA	CCRCC
kirc_tcga	TCGA-BP-5200	TCGA-BP-5200-01	44	NA	M0	NX	Stage II	NA	T2	Renal Cell Carcinoma	Renal Clear Cell Carcinoma	NA	NA	NA	NA	0	NA	34.92	0:DiseaseFree	NA	NA	NA	NA	NA	1/31/11	0.2323	G4	Low	Kidney Clear Cell Renal Carcinoma	No	No	C64.9	8310-03-01	C64.9	NA	YES	2008	NO	NA	Right	2.2	NO	NA	NA	NA	36	NA	NA	CCRCC
kirc_tcga	TCGA-CJ-4634	TCGA-CJ-4634-01	60	NA	M0	NX	Stage I	7th	T1b	Renal Cell Carcinoma	Renal Clear Cell Carcinoma	NA	NA	NA	NA	0	NA	114.91	0:DiseaseFree	NA	NA	NA	NOT HISPANIC OR LATINO	NA	12/30/10	0.0637	G2	Normal	Kidney Clear Cell Renal Carcinoma	No	No	C64.9	8310-03-01	C64.9	NA	YES	2004	NO	NA	Right	3.2	NO	NA	NA	NA	74	NA	NA	CCRCC
kirc_tcga	TCGA-CJ-4636	TCGA-CJ-4636-01	51	NA	M0	N0	Stage III	NA	T3a	Renal Cell Carcinoma	Renal Clear Cell Carcinoma	NA	NA	NA	NA	0	NA	63.21	0:DiseaseFree	NA	0	NA	NOT HISPANIC OR LATINO	NA	12/30/10	0.3063	G3	Normal	Kidney Clear Cell Renal Carcinoma	No	Yes	C64.9	8310-03-01	C64.9	Normal	YES	2004	NO	NA	Right	3	YES	0	4	NA	54	NA	NA	CCRCC
kirc_tcga	TCGA-CJ-4637	TCGA-CJ-4637-01	52	NA	M1	NX	Stage IV	NA	T2b	Renal Cell Carcinoma	Renal Clear Cell Carcinoma	NA	NA	NA	NA	0	NA	59.82	1:Recurred/Progressed	NA	NA	NA	HISPANIC OR LATINO	NA	12/30/10	0.0695	G4	Low	Kidney Clear Cell Renal Carcinoma	No	No	C64.9	8310-03-01	C64.9	Normal	YES	2004	NO	NA	Left	2	NO	NA	NA	NA	31	NA	NA	CCRCC
kirc_tcga	TCGA-CJ-4638	TCGA-CJ-4638-01	46	NA	M1	N1	Stage IV	NA	T3a	Renal Cell Carcinoma	Renal Clear Cell Carcinoma	NA	NA	NA	NA	0	NA	2.3	1:Recurred/Progressed	NA	NA	NA	NOT HISPANIC OR LATINO	NA	12/30/10	0.1388	G4	Low	Kidney Clear Cell Renal Carcinoma	No	No	C64.9	8310-03-01	C64.9	Normal	YES	2004	NO	NA	Left	2	YES	2	3	NA	64	NA	NA	CCRCC
kirc_tcga	TCGA-CJ-4644	TCGA-CJ-4644-01	48	NA	M1	N0	Stage IV	NA	T3a	Renal Cell Carcinoma	Renal Clear Cell Carcinoma	NA	NA	NA	NA	0	NA	3.06	1:Recurred/Progressed	NA	NA	NA	NOT HISPANIC OR LATINO	NA	12/30/10	0.2599	G3	Low	Kidney Clear Cell Renal Carcinoma	No	No	C64.9	8310-03-01	C64.9	NA	YES	2004	NO	NA	Left	2.8	NO	NA	NA	NA	82	NA	NA	CCRCC
kirc_tcga	TCGA-CJ-4872	TCGA-CJ-4872-01	51	NA	M0	N0	Stage I	NA	T1b	Renal Cell Carcinoma	Renal Clear Cell Carcinoma	NA	NA	NA	NA	0	NA	47.14	0:DiseaseFree	NA	0	NA	NOT HISPANIC OR LATINO	NA	1/21/11	0.039	G4	Normal	Kidney Clear Cell Renal Carcinoma	No	No	C64.9	8310-03-01	C64.9	Normal	YES	2004	NO	NA	Right	2.2	YES	0	1	NA	1	NA	NA	CCRCC
kirc_tcga	TCGA-CJ-4875	TCGA-CJ-4875-01	67	NA	M1	NX	Stage IV	7th	T3a	Renal Cell Carcinoma	Renal Clear Cell Carcinoma	NA	NA	NA	NA	0	NA	17.44	1:Recurred/Progressed	NA	0	NA	NOT HISPANIC OR LATINO	NA	1/21/11	0.2368	G3	Low	Kidney Clear Cell Renal Carcinoma	No	No	C64.9	8310-03-01	C64.9	NA	YES	2004	NO	NA	Right	3.2	NO	NA	NA	NA	81	NA	NA	CCRCC
kirc_tcga	TCGA-CJ-4884	TCGA-CJ-4884-01	72	NA	M0	NX	Stage III	NA	T3a	Renal Cell Carcinoma	Renal Clear Cell Carcinoma	NA	NA	NA	NA	0	NA	57.79	0:DiseaseFree	NA	0	NA	NOT HISPANIC OR LATINO	NA	1/21/11	0.0908	G3	Normal	Kidney Clear Cell Renal Carcinoma	No	No	C64.9	8310-03-01	C64.9	NA	YES	2005	NO	NA	Right	3.4	NO	NA	NA	NA	1	NA	NA	CCRCC
kirc_tcga	TCGA-CJ-4885	TCGA-CJ-4885-01	64	NA	M1	NX	Stage IV	7th	T3a	Renal Cell Carcinoma	Renal Clear Cell Carcinoma	NA	NA	NA	NA	0	NA	67.05	1:Recurred/Progressed	NA	0	NA	NOT HISPANIC OR LATINO	NA	1/21/11	0.3073	G3	Low	Kidney Clear Cell Renal Carcinoma	No	No	C64.9	8310-03-01	C64.9	Normal	YES	2005	NO	NA	Right	3.5	NO	NA	NA	NA	1	NA	NA	CCRCC
kirc_tcga	TCGA-CJ-4892	TCGA-CJ-4892-01	65	NA	M0	N0	Stage I	NA	T1b	Renal Cell Carcinoma	Renal Clear Cell Carcinoma	NA	NA	NA	NA	0	NA	49.97	0:DiseaseFree	NA	0	NA	NOT HISPANIC OR LATINO	NA	1/24/11	0.1175	G2	Normal	Kidney Clear Cell Renal Carcinoma	No	No	C64.9	8310-03-01	C64.9	Normal	YES	2005	NO	NA	Right	3.1	YES	0	2	NA	1	NA	NA	CCRCC
kirc_tcga	TCGA-CJ-4894	TCGA-CJ-4894-01	58	NA	M0	N0	Stage III	7th	T3a	Renal Cell Carcinoma	Renal Clear Cell Carcinoma	NA	NA	NA	NA	0	NA	5.19	1:Recurred/Progressed	NA	0	NA	NOT HISPANIC OR LATINO	NA	1/24/11	0.1573	G3	Low	Kidney Clear Cell Renal Carcinoma	No	Yes	C64.9	8310-03-01	C64.9	NA	YES	2005	NO	NA	Left	2.8	YES	0	3	NA	55	NA	NA	CCRCC
kirc_tcga	TCGA-CJ-4900	TCGA-CJ-4900-01	69	NA	M1	N1	Stage IV	NA	T4	Renal Cell Carcinoma	Renal Clear Cell Carcinoma	NA	NA	NA	NA	0	NA	NA	NA	NA	0	NA	NOT HISPANIC OR LATINO	NA	1/24/11	0.0838	G4	Low	Kidney Clear Cell Renal Carcinoma	Yes	No	C64.9	8310-03-01	C64.9	Normal	YES	2006	NO	NA	Left	3	YES	1	14	NA	72	NA	NA	CCRCC
kirc_tcga	TCGA-CJ-4903	TCGA-CJ-4903-01	50	NA	M0	NX	Stage I	NA	T1b	Renal Cell Carcinoma	Renal Clear Cell Carcinoma	NA	NA	NA	NA	0	NA	51.25	0:DiseaseFree	NA	0	NA	NOT HISPANIC OR LATINO	NA	2002-03-11	0.5256	G3	Normal	Kidney Clear Cell Renal Carcinoma	No	No	C64.9	8310-03-01	C64.9	Normal	YES	2006	NO	NA	Left	3	NO	NA	NA	NA	45	NA	NA	CCRCC
kirc_tcga	TCGA-CJ-4908	TCGA-CJ-4908-01	38	NA	M0	NX	Stage I	NA	T1a	Renal Cell Carcinoma	Renal Clear Cell Carcinoma	NA	NA	NA	NA	0	NA	50.3	0:DiseaseFree	NA	0	NA	NOT HISPANIC OR LATINO	NA	2002-03-11	0.0597	G2	Normal	Kidney Clear Cell Renal Carcinoma	No	No	C64.9	8310-03-01	C64.9	Normal	YES	2006	NO	NA	Right	2.6	NO	NA	NA	NA	26	NA	NA	CCRCC
kirc_tcga	TCGA-CJ-4912	TCGA-CJ-4912-01	61	NA	M0	NX	Stage II	NA	T2	Renal Cell Carcinoma	Renal Clear Cell Carcinoma	NA	NA	NA	NA	0	NA	54.43	0:DiseaseFree	NA	0	NA	HISPANIC OR LATINO	NA	2002-03-11	0.321	G3	NA	Kidney Clear Cell Renal Carcinoma	No	No	C64.9	8310-03-01	C64.9	NA	YES	2006	NO	NA	Left	3.1	NO	NA	NA	NA	68	NA	NA	CCRCC
kirc_tcga	TCGA-CJ-4916	TCGA-CJ-4916-01	69	NA	M0	NX	Stage III	NA	T3a	Renal Cell Carcinoma	Renal Clear Cell Carcinoma	NA	NA	NA	NA	0	NA	45.11	0:DiseaseFree	NA	0	NA	NOT HISPANIC OR LATINO	NA	2002-08-11	0.1049	G3	NA	Kidney Clear Cell Renal Carcinoma	No	No	C64.9	8310-03-01	C64.9	NA	YES	2007	NO	NA	Right	2.6	NO	NA	NA	NA	39	NA	NA	CCRCC
kirc_tcga	TCGA-CJ-4918	TCGA-CJ-4918-01	64	NA	M1	N0	Stage IV	NA	T3a	Renal Cell Carcinoma	Renal Clear Cell Carcinoma	NA	NA	NA	NA	0	NA	1.08	1:Recurred/Progressed	NA	0	NA	NOT HISPANIC OR LATINO	NA	2002-08-11	0.0535	G4	Normal	Kidney Clear Cell Renal Carcinoma	No	No	C64.9	8310-03-01	C64.9	Normal	YES	2005	NO	NA	Left	3.2	YES	0	1	NA	70	NA	NA	CCRCC
kirc_tcga	TCGA-CJ-4920	TCGA-CJ-4920-01	64	NA	M0	NX	Stage I	NA	T1b	Renal Cell Carcinoma	Renal Clear Cell Carcinoma	NA	NA	NA	NA	0	NA	NA	NA	NA	0	NA	NOT HISPANIC OR LATINO	NA	2002-08-11	0.0172	G2	Normal	Kidney Clear Cell Renal Carcinoma	No	No	C64.9	8310-03-01	C64.9	Normal	YES	2004	NO	NA	Left	2.5	NO	NA	NA	NA	126	NA	NA	CCRCC
kirc_tcga	TCGA-CJ-5672	TCGA-CJ-5672-01	84	NA	M0	NX	Stage I	NA	T1a	Renal Cell Carcinoma	Renal Clear Cell Carcinoma	NA	NA	NA	NA	0	NA	NA	NA	NA	0	NA	NOT HISPANIC OR LATINO	NA	4/22/11	0.2468	G3	Normal	Kidney Clear Cell Renal Carcinoma	No	No	C64.9	8310-03-01	C64.9	Normal	YES	2004	NO	NA	Left	3	NO	NA	NA	NA	77	NA	NA	CCRCC
kirc_tcga	TCGA-CJ-5675	TCGA-CJ-5675-01	70	NA	M0	NX	Stage II	7th	T2a	Renal Cell Carcinoma	Renal Clear Cell Carcinoma	NA	NA	NA	NA	0	NA	29.57	1:Recurred/Progressed	NA	0	NA	NOT HISPANIC OR LATINO	NA	4/22/11	0.1657	G3	Normal	Kidney Clear Cell Renal Carcinoma	No	No	C64.9	8310-03-01	C64.9	Normal	YES	2004	NO	NA	Right	2.6	NO	NA	NA	NA	60	NA	NA	CCRCC
kirc_tcga	TCGA-CJ-5676	TCGA-CJ-5676-01	47	NA	M0	NX	Stage III	7th	T3b	Renal Cell Carcinoma	Renal Clear Cell Carcinoma	NA	NA	NA	NA	0	NA	72.9	1:Recurred/Progressed	NA	0	NA	HISPANIC OR LATINO	NA	4/22/11	0.1674	G3	Normal	Kidney Clear Cell Renal Carcinoma	No	No	C64.9	8310-03-01	C64.9	Normal	YES	2004	NO	NA	Right	1.8	NO	NA	NA	NA	54	NA	NA	CCRCC
kirc_tcga	TCGA-CJ-5677	TCGA-CJ-5677-01	54	NA	M1	NX	Stage IV	NA	T3a	Renal Cell Carcinoma	Renal Clear Cell Carcinoma	NA	NA	NA	NA	0	NA	9.46	1:Recurred/Progressed	NA	1	NA	NOT HISPANIC OR LATINO	NA	4/22/11	0.2119	G4	Low	Kidney Clear Cell Renal Carcinoma	No	No	C64.9	8310-03-01	C64.9	Normal	YES	2004	NO	NA	Right	2.5	NO	NA	NA	NA	67	NA	NA	CCRCC
kirc_tcga	TCGA-CJ-5679	TCGA-CJ-5679-01	73	NA	M0	NX	Stage III	NA	T3b	Renal Cell Carcinoma	Renal Clear Cell Carcinoma	NA	NA	NA	NA	0	NA	19.55	1:Recurred/Progressed	NA	0	NA	NOT HISPANIC OR LATINO	NA	4/22/11	0.6318	G4	Low	Kidney Clear Cell Renal Carcinoma	No	No	C64.9	8310-03-01	C64.9	Normal	YES	2003	NO	NA	Left	2.6	NO	NA	NA	NA	89	NA	NA	CCRCC
kirc_tcga	TCGA-CJ-5680	TCGA-CJ-5680-01	65	NA	M1	NX	Stage IV	NA	T3a	Renal Cell Carcinoma	Renal Clear Cell Carcinoma	NA	NA	NA	NA	0	NA	5.03	1:Recurred/Progressed	NA	0	NA	NOT HISPANIC OR LATINO	NA	4/22/11	0.1212	G4	Normal	Kidney Clear Cell Renal Carcinoma	No	No	C64.9	8310-03-01	C64.9	Normal	YES	2003	NO	NA	Right	3.1	NO	NA	NA	NA	40	NA	NA	CCRCC
kirc_tcga	TCGA-CJ-5684	TCGA-CJ-5684-01	61	NA	M0	NX	Stage III	NA	T3a	Renal Cell Carcinoma	Renal Clear Cell Carcinoma	NA	NA	NA	NA	0	NA	73.29	0:DiseaseFree	NA	0	NA	NOT HISPANIC OR LATINO	NA	4/22/11	0.0882	G2	Low	Kidney Clear Cell Renal Carcinoma	No	No	C64.9	8310-03-01	C64.9	NA	YES	2005	NO	NA	Right	3	NO	NA	NA	NA	46	NA	NA	CCRCC
kirc_tcga	TCGA-CJ-5686	TCGA-CJ-5686-01	59	NA	M0	NX	Stage I	NA	T1b	Renal Cell Carcinoma	Renal Clear Cell Carcinoma	NA	NA	NA	NA	0	NA	66.95	0:DiseaseFree	NA	0	NA	NOT HISPANIC OR LATINO	NA	4/15/11	0.061	G3	Normal	Kidney Clear Cell Renal Carcinoma	No	No	C64.9	8310-03-01	C64.9	NA	YES	2005	NO	NA	Left	1.5	NO	NA	NA	NA	55	NA	NA	CCRCC
kirc_tcga	TCGA-CJ-6027	TCGA-CJ-6027-01	77	NA	M0	NX	Stage I	6th	T1a	Renal Cell Carcinoma	Renal Clear Cell Carcinoma	NA	NA	NA	NA	0	NA	NA	NA	NA	0	NA	NOT HISPANIC OR LATINO	NA	7/21/11	0.4192	G4	Low	Kidney Clear Cell Renal Carcinoma	No	Yes	C64.9	8310-03-01	C64.9	Normal	YES	2003	NO	NA	Right	1	NO	NA	NA	NA	66	NA	NA	CCRCC
kirc_tcga	TCGA-CJ-6030	TCGA-CJ-6030-01	65	NA	M0	N0	Stage I	6th	T1a	Renal Cell Carcinoma	Renal Clear Cell Carcinoma	NA	NA	NA	NA	0	NA	NA	NA	NA	0	NA	NOT HISPANIC OR LATINO	NA	7/21/11	0.185	G3	Low	Kidney Clear Cell Renal Carcinoma	No	Yes	C64.9	8310-03-01	C64.9	NA	YES	2003	NO	NA	Left	3.5	YES	0	11	NA	99	NA	NA	CCRCC
kirc_tcga	TCGA-CJ-6031	TCGA-CJ-6031-01	54	NA	M0	NX	Stage I	7th	T1b	Renal Cell Carcinoma	Renal Clear Cell Carcinoma	NA	NA	NA	NA	0	NA	62.61	0:DiseaseFree	NA	0	NA	NOT HISPANIC OR LATINO	NA	2008-10-11	0.084	G3	Normal	Kidney Clear Cell Renal Carcinoma	No	No	C64.9	8310-03-01	C64.9	Normal	YES	2003	NO	NA	Right	3.6	NO	NA	NA	NA	52	NA	NA	CCRCC
kirc_tcga	TCGA-CJ-6032	TCGA-CJ-6032-01	63	NA	M0	NX	Stage II	6th	T2	Renal Cell Carcinoma	Renal Clear Cell Carcinoma	NA	NA	NA	NA	0	NA	119.55	0:DiseaseFree	NA	0	NA	HISPANIC OR LATINO	NA	2008-10-11	0.2197	G3	Normal	Kidney Clear Cell Renal Carcinoma	No	No	C64.9	8310-03-01	C64.9	Normal	YES	2004	NO	NA	Right	3.2	NO	NA	NA	NA	42	NA	NA	CCRCC
kirc_tcga	TCGA-CJ-6033	TCGA-CJ-6033-01	54	NA	M1	N0	Stage IV	6th	T3a	Renal Cell Carcinoma	Renal Clear Cell Carcinoma	NA	NA	NA	NA	0	NA	4.73	1:Recurred/Progressed	NA	1	NA	NOT HISPANIC OR LATINO	NA	2008-10-11	0.1488	G4	Low	Kidney Clear Cell Renal Carcinoma	No	No	C64.9	8310-03-01	C64.9	NA	YES	2004	NO	NA	Right	3	NO	NA	NA	NA	66	NA	NA	CCRCC
kirc_tcga	TCGA-CW-5580	TCGA-CW-5580-01	73	NA	M1	NX	Stage IV	NA	T3a	Renal Cell Carcinoma	Renal Clear Cell Carcinoma	NA	NA	NA	NA	0	NA	NA	NA	NA	1	NA	NOT HISPANIC OR LATINO	NA	2003-01-11	0.1201	G3	NA	Kidney Clear Cell Renal Carcinoma	No	No	C64.9	8310-03-01	C64.9	NA	YES	2003	NO	NA	Right	1.3	NO	NA	NA	NA	72	NA	NA	CCRCC
kirc_tcga	TCGA-CW-5581	TCGA-CW-5581-01	44	NA	M0	NX	Stage I	NA	T1b	Renal Cell Carcinoma	Renal Clear Cell Carcinoma	NA	NA	NA	NA	0	NA	91.95	0:DiseaseFree	NA	0	NA	NOT HISPANIC OR LATINO	NA	5/26/11	0.0973	G3	NA	Kidney Clear Cell Renal Carcinoma	No	No	C64.9	8310-03-01	C64.9	NA	YES	2003	NO	NA	Right	1	NO	NA	NA	NA	63	NA	NA	CCRCC
kirc_tcga	TCGA-CW-5583	TCGA-CW-5583-01	51	NA	M0	NX	Stage I	NA	T1a	Renal Cell Carcinoma	Renal Clear Cell Carcinoma	NA	NA	NA	NA	0	NA	81.77	0:DiseaseFree	NA	2	NA	NA	NA	5/26/11	0.0848	G2	NA	Kidney Clear Cell Renal Carcinoma	No	No	C64.9	8310-03-01	C64.9	NA	YES	2003	NO	NA	Right	1.8	NO	NA	NA	NA	34	NA	NA	CCRCC
kirc_tcga	TCGA-CW-5588	TCGA-CW-5588-01	78	NA	M0	NX	Stage I	NA	T1a	Renal Cell Carcinoma	Renal Clear Cell Carcinoma	NA	NA	NA	NA	0	NA	66.26	0:DiseaseFree	NA	0	NA	NOT HISPANIC OR LATINO	NA	2003-01-11	0.2486	G2	NA	Kidney Clear Cell Renal Carcinoma	No	No	C64.9	8310-03-01	C64.9	NA	YES	2004	NO	NA	Right	1.2	NO	NA	NA	NA	65	NA	NA	CCRCC
kirc_tcga	TCGA-CW-5591	TCGA-CW-5591-01	56	NA	M1	N0	Stage IV	NA	T3a	Renal Cell Carcinoma	Renal Clear Cell Carcinoma	NA	NA	NA	NA	0	NA	74.61	0:DiseaseFree	NA	0	NA	NOT HISPANIC OR LATINO	NA	2003-01-11	0.2146	G2	NA	Kidney Clear Cell Renal Carcinoma	No	No	C64.9	8310-03-01	C64.9	NA	YES	2004	NO	NA	Right	1.2	YES	0	2	NA	38	NA	NA	CCRCC
kirc_tcga	TCGA-CW-6090	TCGA-CW-6090-01	68	NA	M0	NX	Stage I	NA	T1b	Renal Cell Carcinoma	Renal Clear Cell Carcinoma	NA	NA	NA	NA	0	NA	91.33	1:Recurred/Progressed	NA	0	NA	NA	NA	5/25/11	0.0864	G3	NA	Kidney Clear Cell Renal Carcinoma	No	No	C64.9	8310-03-01	C64.9	NA	YES	2003	NO	NA	Right	0.8	NO	NA	NA	NA	83	NA	NA	CCRCC
kirc_tcga	TCGA-CW-6093	TCGA-CW-6093-01	73	NA	M0	NX	Stage I	NA	T1a	Renal Cell Carcinoma	Renal Clear Cell Carcinoma	NA	NA	NA	NA	0	NA	103.35	0:DiseaseFree	NA	2	NA	NOT HISPANIC OR LATINO	NA	5/25/11	0.0731	G1	NA	Kidney Clear Cell Renal Carcinoma	No	Yes	C64.9	8310-03-01	C64.9	NA	YES	2004	NO	NA	Right	1.3	NO	NA	NA	NA	98	NA	NA	CCRCC
kirc_tcga	TCGA-CZ-4853	TCGA-CZ-4853-01	82	NA	M0	NX	Stage I	NA	T1a	Renal Cell Carcinoma	Renal Clear Cell Carcinoma	NA	NA	NA	NA	0	NA	25.43	0:DiseaseFree	NA	NA	NA	NA	NA	2002-03-11	0.1154	G2	Low	Kidney Clear Cell Renal Carcinoma	No	No	C64.9	8310-03-01	C64.9	NA	YES	2005	NO	NA	Right	2	NO	NA	NA	NA	90	NA	NA	CCRCC
kirc_tcga	TCGA-CZ-4856	TCGA-CZ-4856-01	62	NA	M0	N0	Stage I	NA	T1b	Renal Cell Carcinoma	Renal Clear Cell Carcinoma	NA	NA	NA	NA	0	NA	0.59	0:DiseaseFree	NA	0	NA	NOT HISPANIC OR LATINO	NA	2002-03-11	0.113	G2	Normal	Kidney Clear Cell Renal Carcinoma	No	Yes	C64.9	8310-03-01	C64.9	NA	YES	2005	NO	90	Left	1.5	YES	0	4	NA	49	NA	NA	CCRCC
kirc_tcga	TCGA-CZ-4858	TCGA-CZ-4858-01	39	NA	M0	NX	Stage II	NA	T2	Renal Cell Carcinoma	Renal Clear Cell Carcinoma	NA	NA	NA	NA	0	NA	62.81	1:Recurred/Progressed	NA	0	NA	NOT HISPANIC OR LATINO	NA	2/14/11	0.4506	G4	Normal	Kidney Clear Cell Renal Carcinoma	No	No	C64.9	8310-03-01	C64.9	NA	YES	2005	NO	100	Left	1.5	NO	NA	NA	NA	2	NA	NA	CCRCC
kirc_tcga	TCGA-CZ-4861	TCGA-CZ-4861-01	63	NA	M0	NX	Stage II	NA	T2	Renal Cell Carcinoma	Renal Clear Cell Carcinoma	NA	NA	NA	NA	0	NA	NA	NA	NA	0	NA	NA	NA	2/14/11	0.071	G2	Normal	Kidney Clear Cell Renal Carcinoma	Yes	No	C64.9	8310-03-01	C64.9	NA	YES	2005	NO	100	Left	0.8	NO	NA	NA	NA	80	NA	NA	CCRCC
kirc_tcga	TCGA-CZ-5455	TCGA-CZ-5455-01	63	NA	M1	NX	Stage IV	6th	T3b	Renal Cell Carcinoma	Renal Clear Cell Carcinoma	NA	NA	NA	NA	0	NA	NA	NA	NA	1	NA	NOT HISPANIC OR LATINO	NA	2003-10-11	0.1168	G4	Low	Kidney Clear Cell Renal Carcinoma	No	No	C64.9	8310-03-01	C64.9	NA	YES	2006	NO	NA	Right	1.4	NO	NA	NA	NA	25	NA	NA	CCRCC
kirc_tcga	TCGA-CZ-5457	TCGA-CZ-5457-01	62	NA	M0	NX	Stage III	6th	T3a	Renal Cell Carcinoma	Renal Clear Cell Carcinoma	NA	NA	NA	NA	0	NA	5.72	1:Recurred/Progressed	NA	NA	NA	NOT HISPANIC OR LATINO	NA	2003-11-11	0.7102	G4	Low	Kidney Clear Cell Renal Carcinoma	No	No	C64.9	8310-03-01	C64.9	NA	YES	2006	NO	100	Right	1.5	NO	NA	NA	NA	75	NA	NA	CCRCC
kirc_tcga	TCGA-CZ-5458	TCGA-CZ-5458-01	43	NA	M0	NX	Stage III	6th	T3a	Renal Cell Carcinoma	Renal Clear Cell Carcinoma	NA	NA	NA	NA	0	NA	91.62	0:DiseaseFree	NA	NA	NA	NA	NA	2003-11-11	0.1042	G3	Low	Kidney Clear Cell Renal Carcinoma	No	No	C64.9	8310-03-01	C64.9	NA	YES	2006	NO	NA	Right	2.1	NO	NA	NA	NA	28	NA	NA	CCRCC
kirc_tcga	TCGA-CZ-5460	TCGA-CZ-5460-01	55	NA	M1	NX	Stage IV	6th	T3b	Renal Cell Carcinoma	Renal Clear Cell Carcinoma	NA	NA	NA	NA	0	NA	94.38	0:DiseaseFree	NA	NA	NA	NOT HISPANIC OR LATINO	NA	2003-11-11	0.0988	G2	Low	Kidney Clear Cell Renal Carcinoma	No	No	C64.9	8310-03-01	C64.9	NA	YES	2006	NO	NA	Right	1.1	NO	NA	NA	NA	52	NA	NA	CCRCC
kirc_tcga	TCGA-CZ-5465	TCGA-CZ-5465-01	76	NA	M0	NX	Stage III	6th	T3b	Renal Cell Carcinoma	Renal Clear Cell Carcinoma	NA	NA	NA	NA	0	NA	NA	NA	NA	0	NA	NA	NA	2003-11-11	0.2859	G2	Low	Kidney Clear Cell Renal Carcinoma	No	No	C64.9	8310-03-01	C64.9	NA	YES	2007	NO	100	Left	1.8	NO	NA	NA	NA	116	NA	NA	CCRCC
kirc_tcga	TCGA-CZ-5466	TCGA-CZ-5466-01	67	NA	M0	NX	Stage III	6th	T3a	Renal Cell Carcinoma	Renal Clear Cell Carcinoma	NA	NA	NA	NA	0	NA	22.5	0:DiseaseFree	NA	0	NA	NA	NA	2003-11-11	0.202	G2	Low	Kidney Clear Cell Renal Carcinoma	No	No	C64.9	8310-03-01	C64.9	NA	YES	2007	NO	NA	Right	1.6	NO	NA	NA	NA	60	NA	NA	CCRCC
kirc_tcga	TCGA-CZ-5469	TCGA-CZ-5469-01	41	NA	M0	N0	Stage II	6th	T2	Renal Cell Carcinoma	Renal Clear Cell Carcinoma	NA	NA	NA	NA	0	NA	3.61	1:Recurred/Progressed	NA	0	NA	NOT HISPANIC OR LATINO	NA	2003-11-11	0.5894	G2	Low	Kidney Clear Cell Renal Carcinoma	No	No	C64.9	8310-03-01	C64.9	NA	YES	2007	NO	90	Left	1.8	YES	0	16	NA	43	NA	NA	CCRCC
kirc_tcga	TCGA-CZ-5470	TCGA-CZ-5470-01	72	NA	M0	N0	Stage II	NA	T2	Renal Cell Carcinoma	Renal Clear Cell Carcinoma	NA	NA	NA	NA	0	NA	12.68	0:DiseaseFree	NA	NA	NA	NA	NA	2003-11-11	0.1784	G3	Low	Kidney Clear Cell Renal Carcinoma	No	No	C64.9	8310-03-01	C64.9	NA	YES	2008	NO	NA	Left	1.6	YES	0	2	NA	43	NA	NA	CCRCC
kirc_tcga	TCGA-CZ-5982	TCGA-CZ-5982-01	59	NA	M0	NX	Stage I	6th	T1a	Renal Cell Carcinoma	Renal Clear Cell Carcinoma	NA	NA	NA	NA	0	NA	80.12	0:DiseaseFree	NA	0	NA	NA	NA	3/22/11	0.063	G2	NA	Kidney Clear Cell Renal Carcinoma	No	No	C64.9	8310-03-01	C64.9	NA	YES	2005	NO	100	Left	1.2	NO	NA	NA	NA	40	NA	NA	CCRCC
kirc_tcga	TCGA-CZ-5984	TCGA-CZ-5984-01	51	NA	M0	N0	Stage I	6th	T1b	Renal Cell Carcinoma	Renal Clear Cell Carcinoma	NA	NA	NA	NA	0	NA	67.9	0:DiseaseFree	NA	0	NA	NA	NA	2005-04-11	0.4976	G3	Low	Kidney Clear Cell Renal Carcinoma	No	No	C64.9	8310-03-01	C64.9	NA	YES	2005	NO	NA	Left	1.4	NO	NA	NA	NA	36	NA	NA	CCRCC
kirc_tcga	TCGA-CZ-5985	TCGA-CZ-5985-01	58	NA	M0	N0	Stage II	6th	T2	Renal Cell Carcinoma	Renal Clear Cell Carcinoma	NA	NA	NA	NA	0	NA	65.6	0:DiseaseFree	NA	0	NA	NOT HISPANIC OR LATINO	NA	2005-04-11	0.2187	G2	Low	Kidney Clear Cell Renal Carcinoma	No	No	C64.9	8310-03-01	C64.9	NA	YES	2006	NO	NA	Right	1.8	YES	0	5	NA	52	NA	NA	CCRCC
kirc_tcga	TCGA-CZ-5986	TCGA-CZ-5986-01	61	NA	M0	N0	Stage I	NA	T1	Renal Cell Carcinoma	Renal Clear Cell Carcinoma	NA	NA	NA	NA	0	NA	12.25	0:DiseaseFree	NA	0	NA	NA	NA	2005-04-11	0.1794	G3	Low	Kidney Clear Cell Renal Carcinoma	No	No	C64.9	8310-03-01	C64.9	NA	YES	2006	NO	NA	Left	1.5	YES	0	4	NA	50	NA	NA	CCRCC
kirc_tcga	TCGA-CZ-5987	TCGA-CZ-5987-01	60	NA	M1	NX	Stage IV	6th	T3b	Renal Cell Carcinoma	Renal Clear Cell Carcinoma	NA	NA	NA	NA	0	NA	12.39	1:Recurred/Progressed	NA	NA	NA	NOT HISPANIC OR LATINO	NA	2005-04-11	0.2524	G2	Low	Kidney Clear Cell Renal Carcinoma	No	No	C64.9	8310-03-01	C64.9	NA	YES	2006	NO	NA	Right	1.5	NO	NA	NA	NA	47	NA	NA	CCRCC
kirc_tcga	TCGA-CZ-5989	TCGA-CZ-5989-01	60	NA	M0	N0	Stage II	6th	T2	Renal Cell Carcinoma	Renal Clear Cell Carcinoma	NA	NA	NA	NA	0	NA	62.58	0:DiseaseFree	NA	0	NA	NOT HISPANIC OR LATINO	NA	2005-04-11	0.1323	G2	Low	Kidney Clear Cell Renal Carcinoma	No	No	C64.9	8310-03-01	C64.9	NA	YES	2006	NO	NA	Right	1.9	YES	0	1	NA	32	NA	NA	CCRCC
kirc_tcga	TCGA-EU-5904	TCGA-EU-5904-01	47	NA	M0	NX	Stage I	6th	T1	Renal Cell Carcinoma	Renal Clear Cell Carcinoma	NA	NA	NA	NA	0	NA	18.1	0:DiseaseFree	NA	1	NA	NA	NA	5/23/11	0.0438	G1	Normal	Kidney Clear Cell Renal Carcinoma	No	No	C64.9	8310-03-01	C64.9	NA	YES	2009	NO	90	Right	1.5	NO	NA	NA	NA	37	NA	NA	CCRCC
kirc_tcga	TCGA-EU-5905	TCGA-EU-5905-01	67	NA	M0	NX	Stage I	7th	T1	Renal Cell Carcinoma	Renal Clear Cell Carcinoma	NA	NA	NA	NA	0	NA	3.91	0:DiseaseFree	NA	1	NA	NA	NA	5/19/11	0.6818	G3	Elevated	Kidney Clear Cell Renal Carcinoma	No	No	C64.9	8310-03-01	C64.9	NA	YES	2010	NO	90	Right	2.4	NO	NA	NA	NA	56	NA	NA	CCRCC
kirc_tcga	TCGA-EU-5906	TCGA-EU-5906-01	55	NA	M0	NX	Stage I	7th	T1b	Renal Cell Carcinoma	Renal Clear Cell Carcinoma	NA	NA	NA	NA	0	NA	6.77	0:DiseaseFree	NA	NA	NA	NOT HISPANIC OR LATINO	NA	5/23/11	0.0472	G2	Normal	Kidney Clear Cell Renal Carcinoma	No	No	C64.9	8310-03-01	C64.9	NA	YES	2010	NO	NA	Left	1.3	NO	NA	NA	NA	51	NA	NA	CCRCC
kirc_tcga	TCGA-EU-5907	TCGA-EU-5907-01	81	NA	M0	NX	Stage III	7th	T3a	Renal Cell Carcinoma	Renal Clear Cell Carcinoma	NA	NA	NA	NA	0	NA	4.17	0:DiseaseFree	NA	1	NA	NOT HISPANIC OR LATINO	NA	5/20/11	0.2854	G3	Normal	Kidney Clear Cell Renal Carcinoma	No	No	C64.9	8310-03-01	C64.9	NA	YES	2010	NO	90	Right	2	NO	NA	NA	NA	43	NA	NA	CCRCC
[truncated: 40 more columns]
